# Supplementary material for: Quantitative genetics of microbiome-mediated traits
Source: Evolution. 2025 Aug 29;79(11):2487–502. doi: 10.1093/evolut/qpaf171 (PMC12620654; doi:10.1093/evolut/qpaf171)
Supplement: qpaf171_Supplemental_Files [file qpaf171_supplemental_files.zip]

Archive with 6 entries (6 files):
- fcts_strcts.jl
- fig5.jl
- figs34.jl
- QGMMT-SUPP-FINAL.pdf
- REFS.bib
- wiley-article.cls
