# Supplementary material for: Quantitative genetics of microbiome-mediated traits
Source: Evolution. 2025 Aug 29;79(11):2487–502. doi: 10.1093/evolut/qpaf171 (PMC12620654; doi:10.1093/evolut/qpaf171)
Supplement: qpaf171_Supplemental_Files [file qpaf171_supplemental_files.zip › REFS.bib]

@article{Dwivedi2025,
  title = {Exploitation of rhizosphere microbiome biodiversity in plant breeding},
  ISSN = {1360-1385},
  url = {http://dx.doi.org/10.1016/j.tplants.2025.04.004},
  DOI = {10.1016/j.tplants.2025.04.004},
  journal = {Trends in Plant Science},
  publisher = {Elsevier BV},
  author = {Dwivedi,  Sangam L. and Vetukuri,  Ramesh Raju and Kelbessa,  Bekele Gelena and Gepts,  Paul and Heslop-Harrison,  Pat and Araujo,  Ademir S.F. and Sharma,  Shilpi and Ortiz,  Rodomiro},
  year = {2025},
  month = may 
}

@article{Dru2022,
  title = {Gut microbiota and host genetics contribute to the phenotypic variation of digestive and feed efficiency traits in growing pigs fed a conventional and a high fiber diet},
  volume = {54},
  ISSN = {1297-9686},
  url = {http://dx.doi.org/10.1186/s12711-022-00742-6},
  DOI = {10.1186/s12711-022-00742-6},
  number = {1},
  journal = {Genetics Selection Evolution},
  publisher = {Springer Science and Business Media LLC},
  author = {Déru,  Vanille and Tiezzi,  Francesco and Carillier-Jacquin,  Céline and Blanchet,  Benoit and Cauquil,  Laurent and Zemb,  Olivier and Bouquet,  Alban and Maltecca,  Christian and Gilbert,  Hélène},
  year = {2022},
  month = jul 
}

@article{MartinezBoggio2024,
  title = {Revealing host genome–microbiome networks underlying feed efficiency in dairy cows},
  volume = {14},
  ISSN = {2045-2322},
  url = {http://dx.doi.org/10.1038/s41598-024-77782-z},
  DOI = {10.1038/s41598-024-77782-z},
  number = {1},
  journal = {Scientific Reports},
  publisher = {Springer Science and Business Media LLC},
  author = {Martinez-Boggio,  Guillermo and Monteiro,  Hugo F. and Lima,  Fabio S. and Figueiredo,  Caio C. and Bisinotto,  Rafael S. and Santos,  José E. P. and Mion,  Bruna and Schenkel,  Flavio S. and Ribeiro,  Eduardo S. and Weigel,  Kent A. and Rosa,  Guilherme J. M. and Peñagaricano,  Francisco},
  year = {2024},
  month = oct 
}

@article{Mueller2021,
  title = {Artificial Selection on Microbiomes To Breed Microbiomes That Confer Salt Tolerance to Plants},
  volume = {6},
  ISSN = {2379-5077},
  url = {http://dx.doi.org/10.1128/msystems.01125-21},
  DOI = {10.1128/msystems.01125-21},
  number = {6},
  journal = {mSystems},
  publisher = {American Society for Microbiology},
  author = {Mueller,  Ulrich G. and Juenger,  Thomas E. and Kardish,  Melissa R. and Carlson,  Alexis L. and Burns,  Kathleen M. and Edwards,  Joseph A. and Smith,  Chad C. and Fang,  Chi-Chun and Des Marais,  David L.},
  editor = {Shade,  Ashley},
  year = {2021},
  month = dec 
}

@article{Zhang2024,
  title = {Host genetics and gut microbiota synergistically regulate feed utilization in egg-type chickens},
  volume = {15},
  ISSN = {2049-1891},
  url = {http://dx.doi.org/10.1186/s40104-024-01076-7},
  DOI = {10.1186/s40104-024-01076-7},
  number = {1},
  journal = {Journal of Animal Science and Biotechnology},
  publisher = {Springer Science and Business Media LLC},
  author = {Zhang,  Wenxin and Lan,  Fangren and Zhou,  Qianqian and Gu,  Shuang and Li,  Xiaochang and Wen,  Chaoliang and Yang,  Ning and Sun,  Congjiao},
  year = {2024},
  month = sep 
}

@article{Pujol2018,
  title = {The Missing Response to Selection in the Wild},
  volume = {33},
  ISSN = {0169-5347},
  url = {http://dx.doi.org/10.1016/j.tree.2018.02.007},
  DOI = {10.1016/j.tree.2018.02.007},
  number = {5},
  journal = {Trends in Ecology \& Evolution},
  publisher = {Elsevier BV},
  author = {Pujol,  Benoit and Blanchet,  Simon and Charmantier,  Anne and Danchin,  \'Etienne and Facon,  Benoit and Marrot,  Pascal and Roux,  Fabrice and Scotti,  Ivan and Teplitsky,  Céline and Thomson,  Caroline E. and Winney,  Isabel},
  year = {2018},
  month = may,
  pages = {337–346}
}

@article{Pemberton2010,
  title = {Evolution of quantitative traits in the wild: mind the ecology},
  volume = {365},
  ISSN = {1471-2970},
  url = {http://dx.doi.org/10.1098/rstb.2010.0108},
  DOI = {10.1098/rstb.2010.0108},
  number = {1552},
  journal = {Philosophical Transactions of the Royal Society B: Biological Sciences},
  publisher = {The Royal Society},
  author = {Pemberton,  Josephine M.},
  year = {2010},
  month = aug,
  pages = {2431–2438}
}

@article{Kruuk2002,
  title = {ANTLER SIZE IN RED DEER: HERITABILITY AND SELECTION BUT NO EVOLUTION},
  volume = {56},
  ISSN = {1558-5646},
  url = {http://dx.doi.org/10.1111/j.0014-3820.2002.tb01480.x},
  DOI = {10.1111/j.0014-3820.2002.tb01480.x},
  number = {8},
  journal = {Evolution},
  publisher = {Wiley},
  author = {Kruuk,  Loeske E. B. and Slate,  Jon and Pemberton,  Josephine M. and Brotherstone,  Sue and Guinness,  Fiona and Clutton-Brock,  Tim},
  year = {2002},
  month = aug,
  pages = {1683–1695}
}

@article{Difford2018,
  title = {Host genetics and the rumen microbiome jointly associate with methane emissions in dairy cows},
  volume = {14},
  ISSN = {1553-7404},
  url = {http://dx.doi.org/10.1371/journal.pgen.1007580},
  DOI = {10.1371/journal.pgen.1007580},
  number = {10},
  journal = {PLOS Genetics},
  publisher = {Public Library of Science (PLoS)},
  author = {Difford,  Gareth Frank and Plichta,  Damian Rafal and Løvendahl,  Peter and Lassen,  Jan and Noel,  Samantha Joan and Højberg,  Ole and Wright,  André-Denis G. and Zhu,  Zhigang and Kristensen,  Lise and Nielsen,  Henrik Bjørn and Guldbrandtsen,  Bernt and Sahana,  Goutam},
  editor = {Leeb,  Tosso},
  year = {2018},
  month = oct,
  pages = {e1007580}
}

@article{Koskella2017,
  title = {The microbiome beyond the horizon of ecological and evolutionary theory},
  volume = {1},
  ISSN = {2397-334X},
  url = {http://dx.doi.org/10.1038/s41559-017-0340-2},
  DOI = {10.1038/s41559-017-0340-2},
  number = {11},
  journal = {Nature Ecology \& Evolution},
  publisher = {Springer Science and Business Media LLC},
  author = {Koskella,  Britt and Hall,  Lindsay J. and Metcalf,  C. Jessica E.},
  year = {2017},
  month = oct,
  pages = {1606–1615}
}

@article{Cheverud1996,
  title = {EPISTASIS AS A SOURCE OF INCREASED ADDITIVE GENETIC VARIANCE AT POPULATION BOTTLENECKS},
  volume = {50},
  ISSN = {1558-5646},
  url = {http://dx.doi.org/10.1111/j.1558-5646.1996.tb02345.x},
  DOI = {10.1111/j.1558-5646.1996.tb02345.x},
  number = {3},
  journal = {Evolution},
  publisher = {Wiley},
  author = {Cheverud,  James M. and Routman,  Eric J.},
  year = {1996},
  month = jun,
  pages = {1042–1051}
}

@article{Barton2004,
  title = {EFFECTS OF GENETIC DRIFT ON VARIANCE COMPONENTS UNDER A GENERAL MODEL OF EPISTASIS},
  volume = {58},
  ISSN = {1558-5646},
  url = {http://dx.doi.org/10.1111/j.0014-3820.2004.tb01591.x},
  DOI = {10.1111/j.0014-3820.2004.tb01591.x},
  number = {10},
  journal = {Evolution},
  publisher = {Wiley},
  author = {Barton,  N.H. and Turelli,  Michael},
  year = {2004},
  month = oct,
  pages = {2111–2132}
}

@book{cavalli1981cultural,
  title={Cultural transmission and evolution: A quantitative approach},
  author={Cavalli-Sforza, Luigi Luca and Feldman, Marcus W},
  number={16},
  year={1981},
  publisher={Princeton University Press}
}

@article{PrezEnciso2021,
  title = {Opportunities and limits of combining microbiome and genome data for complex trait prediction},
  volume = {53},
  ISSN = {1297-9686},
  url = {http://dx.doi.org/10.1186/s12711-021-00658-7},
  DOI = {10.1186/s12711-021-00658-7},
  number = {1},
  journal = {Genetics Selection Evolution},
  publisher = {Springer Science and Business Media LLC},
  author = {Pérez-Enciso,  Miguel and Zingaretti,  Laura M. and Ramayo-Caldas,  Yuliaxis and de los Campos,  Gustavo},
  year = {2021},
  month = aug 
}

@article{Qin2012,
  title = {A metagenome-wide association study of gut microbiota in type 2 diabetes},
  volume = {490},
  ISSN = {1476-4687},
  url = {http://dx.doi.org/10.1038/nature11450},
  DOI = {10.1038/nature11450},
  number = {7418},
  journal = {Nature},
  publisher = {Springer Science and Business Media LLC},
  author = {Qin,  Junjie and Li,  Yingrui and Cai,  Zhiming and Li,  Shenghui and Zhu,  Jianfeng and Zhang,  Fan and Liang,  Suisha and Zhang,  Wenwei and Guan,  Yuanlin and Shen,  Dongqian and Peng,  Yangqing and Zhang,  Dongya and Jie,  Zhuye and Wu,  Wenxian and Qin,  Youwen and Xue,  Wenbin and Li,  Junhua and Han,  Lingchuan and Lu,  Donghui and Wu,  Peixian and Dai,  Yali and Sun,  Xiaojuan and Li,  Zesong and Tang,  Aifa and Zhong,  Shilong and Li,  Xiaoping and Chen,  Weineng and Xu,  Ran and Wang,  Mingbang and Feng,  Qiang and Gong,  Meihua and Yu,  Jing and Zhang,  Yanyan and Zhang,  Ming and Hansen,  Torben and Sanchez,  Gaston and Raes,  Jeroen and Falony,  Gwen and Okuda,  Shujiro and Almeida,  Mathieu and LeChatelier,  Emmanuelle and Renault,  Pierre and Pons,  Nicolas and Batto,  Jean-Michel and Zhang,  Zhaoxi and Chen,  Hua and Yang,  Ruifu and Zheng,  Weimou and Li,  Songgang and Yang,  Huanming and Wang,  Jian and Ehrlich,  S. Dusko and Nielsen,  Rasmus and Pedersen,  Oluf and Kristiansen,  Karsten and Wang,  Jun},
  year = {2012},
  month = sep,
  pages = {55–60}
}

@article{Danchin2011,
  title = {Beyond DNA: integrating inclusive inheritance into an extended theory of evolution},
  volume = {12},
  ISSN = {1471-0064},
  url = {http://dx.doi.org/10.1038/nrg3028},
  DOI = {10.1038/nrg3028},
  number = {7},
  journal = {Nature Reviews Genetics},
  publisher = {Springer Science and Business Media LLC},
  author = {Danchin,  \'Etienne and Charmantier,  Anne and Champagne,  Frances A. and Mesoudi,  Alex and Pujol,  Benoit and Blanchet,  Simon},
  year = {2011},
  month = jun,
  pages = {475–486}
}

@article{Helanter2010,
  title = {The Price Equation and Extended Inheritance},
  volume = {2},
  ISSN = {1949-0739},
  url = {http://dx.doi.org/10.3998/ptb.6959004.0002.001},
  DOI = {10.3998/ptb.6959004.0002.001},
  number = {20170609},
  journal = {Philosophy and Theory in Biology},
  publisher = {University of Michigan Library},
  author = {Helanter\"{a},  Heikki and Uller,  Tobias},
  year = {2010},
  month = feb 
}

@article{OdlingSmee2013,
  title = {Niche Construction Theory: A Practical Guide for Ecologists},
  volume = {88},
  ISSN = {1539-7718},
  url = {http://dx.doi.org/10.1086/669266},
  DOI = {10.1086/669266},
  number = {1},
  journal = {The Quarterly Review of Biology},
  publisher = {University of Chicago Press},
  author = {Odling-Smee,  John and Erwin,  Douglas H. and Palkovacs,  Eric P. and Feldman,  Marcus W. and Laland,  Kevin N.},
  year = {2013},
  month = mar,
  pages = {3–28}
}

@article{Moore1997,
  title = {INTERACTING PHENOTYPES AND THE EVOLUTIONARY PROCESS: I. DIRECT AND INDIRECT GENETIC EFFECTS OF SOCIAL INTERACTIONS},
  volume = {51},
  ISSN = {1558-5646},
  url = {http://dx.doi.org/10.1111/j.1558-5646.1997.tb01458.x},
  DOI = {10.1111/j.1558-5646.1997.tb01458.x},
  number = {5},
  journal = {Evolution},
  publisher = {Wiley},
  author = {Moore,  Allen J. and Brodie,  Edmund D. and Wolf,  Jason B.},
  year = {1997},
  month = oct,
  pages = {1352–1362}
}

@article{Kirkpatrick1989,
  title = {THE EVOLUTION OF MATERNAL CHARACTERS},
  volume = {43},
  ISSN = {0014-3820},
  url = {http://dx.doi.org/10.1111/j.1558-5646.1989.tb04247.x},
  DOI = {10.1111/j.1558-5646.1989.tb04247.x},
  number = {3},
  journal = {Evolution},
  publisher = {Wiley},
  author = {Kirkpatrick,  Mark and Lande,  Russell},
  year = {1989},
  month = may,
  pages = {485–503}
}

@article{Bijma2007,
  title = {Multilevel Selection 1: Quantitative Genetics of Inheritance and Response to Selection},
  volume = {175},
  ISSN = {1943-2631},
  url = {http://dx.doi.org/10.1534/genetics.106.062711},
  DOI = {10.1534/genetics.106.062711},
  number = {1},
  journal = {Genetics},
  publisher = {Oxford University Press (OUP)},
  author = {Bijma,  Piter and Muir,  William M and Van Arendonk,  Johan A M},
  year = {2007},
  month = jan,
  pages = {277–288}
}

@article{Week2024,
  title = {Understanding Host-Microbiome Evolution through the Lens of Evolutionary Theory: New Tricks for Old Dogs},
  url = {http://dx.doi.org/10.32942/X2H055},
  DOI = {10.32942/x2h055},
  publisher = {California Digital Library (CDL)},
  author = {Week,  Bob and Russel,  Shelbi and Schulenburg,  Hinrich and Bohannan,  Brendan and Bruijning,  Marjolein},
  year = {2024},
  month = nov 
}

@article{Hill2014,
  title = {Applications of Population Genetics to Animal Breeding,  from Wright,  Fisher and Lush to Genomic Prediction},
  volume = {196},
  ISSN = {1943-2631},
  url = {http://dx.doi.org/10.1534/genetics.112.147850},
  DOI = {10.1534/genetics.112.147850},
  number = {1},
  journal = {Genetics},
  publisher = {Oxford University Press (OUP)},
  author = {Hill,  William G},
  year = {2014},
  month = jan,
  pages = {1–16}
}

@article{Bernardo2020,
  title = {Reinventing quantitative genetics for plant breeding: something old,  something new,  something borrowed,  something BLUE},
  volume = {125},
  ISSN = {1365-2540},
  url = {http://dx.doi.org/10.1038/s41437-020-0312-1},
  DOI = {10.1038/s41437-020-0312-1},
  number = {6},
  journal = {Heredity},
  publisher = {Springer Science and Business Media LLC},
  author = {Bernardo,  Rex},
  year = {2020},
  month = apr,
  pages = {375–385}
}

@article{Zeng2017,
  title = {Models of microbiome evolution incorporating host and microbial selection},
  volume = {5},
  ISSN = {2049-2618},
  url = {http://dx.doi.org/10.1186/s40168-017-0343-x},
  DOI = {10.1186/s40168-017-0343-x},
  number = {1},
  journal = {Microbiome},
  publisher = {Springer Science and Business Media LLC},
  author = {Zeng,  Qinglong and Wu,  Steven and Sukumaran,  Jeet and Rodrigo,  Allen},
  year = {2017},
  month = sep 
}

@article{David2019,
  title = {A Unified Model for Inclusive Inheritance in Livestock Species},
  volume = {212},
  ISSN = {1943-2631},
  url = {http://dx.doi.org/10.1534/genetics.119.302375},
  DOI = {10.1534/genetics.119.302375},
  number = {4},
  journal = {Genetics},
  publisher = {Oxford University Press (OUP)},
  author = {David,  Ingrid and Ricard,  Anne},
  year = {2019},
  month = jun,
  pages = {1075–1099}
}

@article{Day2011,
  title = {A Unified Approach to the Evolutionary Consequences of Genetic and Nongenetic Inheritance},
  volume = {178},
  ISSN = {1537-5323},
  url = {http://dx.doi.org/10.1086/660911},
  DOI = {10.1086/660911},
  number = {2},
  journal = {The American Naturalist},
  publisher = {University of Chicago Press},
  author = {Day,  Troy and Bonduriansky,  Russell},
  year = {2011},
  month = aug,
  pages = {E18–E36}
}

@article{Bonduriansky2009,
  title = {Nongenetic Inheritance and Its Evolutionary Implications},
  volume = {40},
  ISSN = {1545-2069},
  url = {http://dx.doi.org/10.1146/annurev.ecolsys.39.110707.173441},
  DOI = {10.1146/annurev.ecolsys.39.110707.173441},
  number = {1},
  journal = {Annual Review of Ecology,  Evolution,  and Systematics},
  publisher = {Annual Reviews},
  author = {Bonduriansky,  Russell and Day,  Troy},
  year = {2009},
  month = dec,
  pages = {103–125}
}

@article{SandovalMotta2017,
  title = {The Human Microbiome and the Missing Heritability Problem},
  volume = {8},
  ISSN = {1664-8021},
  url = {http://dx.doi.org/10.3389/fgene.2017.00080},
  DOI = {10.3389/fgene.2017.00080},
  journal = {Frontiers in Genetics},
  publisher = {Frontiers Media SA},
  author = {Sandoval-Motta,  Santiago and Aldana,  Maximino and Martínez-Romero,  Esperanza and Frank,  Alejandro},
  year = {2017},
  month = jun 
}

@article{Leibold2004,
  title = {The metacommunity concept: a framework for multi‐scale community ecology},
  volume = {7},
  ISSN = {1461-0248},
  url = {http://dx.doi.org/10.1111/j.1461-0248.2004.00608.x},
  DOI = {10.1111/j.1461-0248.2004.00608.x},
  number = {7},
  journal = {Ecology Letters},
  publisher = {Wiley},
  author = {Leibold,  M. A. and Holyoak,  M. and Mouquet,  N. and Amarasekare,  P. and Chase,  J. M. and Hoopes,  M. F. and Holt,  R. D. and Shurin,  J. B. and Law,  R. and Tilman,  D. and Loreau,  M. and Gonzalez,  A.},
  year = {2004},
  month = jun,
  pages = {601–613}
}
@article{Miller2018,
  title = {Microbiomes as Metacommunities: Understanding Host-Associated Microbes through Metacommunity Ecology},
  volume = {33},
  ISSN = {0169-5347},
  url = {http://dx.doi.org/10.1016/j.tree.2018.09.002},
  DOI = {10.1016/j.tree.2018.09.002},
  number = {12},
  journal = {Trends in Ecology \& Evolution},
  publisher = {Elsevier BV},
  author = {Miller,  Elizabeth Theresa and Svanb\"{a}ck,  Richard and Bohannan,  Brendan J.M.},
  year = {2018},
  month = dec,
  pages = {926–935}
}

@article{Argaw_Denboba_2024, title={Paternal microbiome perturbations impact offspring fitness}, volume={629}, ISSN={1476-4687}, url={http://dx.doi.org/10.1038/s41586-024-07336-w}, DOI={10.1038/s41586-024-07336-w}, number={8012}, journal={Nature}, publisher={Springer Science and Business Media LLC}, author={Argaw-Denboba, Ayele and Schmidt, Thomas S. B. and Di Giacomo, Monica and Ranjan, Bobby and Devendran, Saravanan and Mastrorilli, Eleonora and Lloyd, Catrin T. and Pugliese, Danilo and Paribeni, Violetta and Dabin, Juliette and Pisaniello, Alessandra and Espinola, Sergio and Crevenna, Alvaro and Ghosh, Subhanita and Humphreys, Neil and Boruc, Olga and Sarkies, Peter and Zimmermann, Michael and Bork, Peer and Hackett, Jamie A.}, year={2024}, month=may, pages={652–659} }

@article{Houwenhuyse_2021, title={Locally adapted gut microbiomes mediate host stress tolerance}, volume={15}, ISSN={1751-7370}, url={http://dx.doi.org/10.1038/s41396-021-00940-y}, DOI={10.1038/s41396-021-00940-y}, number={8}, journal={The ISME Journal}, publisher={Oxford University Press (OUP)}, author={Houwenhuyse, Shira and Stoks, Robby and Mukherjee, Shinjini and Decaestecker, Ellen}, year={2021}, month=mar, pages={2401–2414} }

@article{Petersen_2023, title={Host and microbiome jointly contribute to environmental adaptation}, volume={17}, ISSN={1751-7370}, url={http://dx.doi.org/10.1038/s41396-023-01507-9}, DOI={10.1038/s41396-023-01507-9}, number={11}, journal={The ISME Journal}, publisher={Oxford University Press (OUP)}, author={Petersen, Carola and Hamerich, Inga K and Adair, Karen L and Griem-Krey, Hanne and Torres Oliva, Montserrat and Hoeppner, Marc P and Bohannan, Brendan J M and Schulenburg, Hinrich}, year={2023}, month=sep, pages={1953–1965} }

@article{Gould_2018, title={Microbiome interactions shape host fitness}, volume={115}, ISSN={1091-6490}, url={http://dx.doi.org/10.1073/pnas.1809349115}, DOI={10.1073/pnas.1809349115}, number={51}, journal={Proceedings of the National Academy of Sciences}, publisher={Proceedings of the National Academy of Sciences}, author={Gould, Alison L. and Zhang, Vivian and Lamberti, Lisa and Jones, Eric W. and Obadia, Benjamin and Korasidis, Nikolaos and Gavryushkin, Alex and Carlson, Jean M. and Beerenwinkel, Niko and Ludington, William B.}, year={2018}, month=dec }

@article{OBrien2023,
title = {Evolutionary consequences of microbiomes for hosts: impacts on host fitness, traits, and heritability},
volume = {78},
ISSN = {1558-5646},
url = {http://dx.doi.org/10.1093/evolut/qpad183},
DOI = {10.1093/evolut/qpad183},
number = {2},
journal = {Evolution},
publisher = {Oxford University Press (OUP)},
author = {O’Brien, Anna M and Laurich, Jason R and Frederickson, Megan E},
year = {2023},
month = oct,
pages = {237–252}
}

@article{Rosshart2017,
title = {Wild Mouse Gut Microbiota Promotes Host Fitness and Improves Disease Resistance},
volume = {171},
ISSN = {0092-8674},
url = {http://dx.doi.org/10.1016/j.cell.2017.09.016},
DOI = {10.1016/j.cell.2017.09.016},
number = {5},
journal = {Cell},
publisher = {Elsevier BV},
author = {Rosshart, Stephan P. and Vassallo, Brian G. and Angeletti, Davide and Hutchinson, Diane S. and Morgan, Andrew P. and Takeda, Kazuyo and Hickman, Heather D. and McCulloch, John A. and Badger, Jonathan H. and Ajami, Nadim J. and Trinchieri, Giorgio and Pardo-Manuel de Villena, Fernando and Yewdell, Jonathan W. and Rehermann, Barbara},
year = {2017},
month = nov,
pages = {1015--1028.e13}
}

@book{strang2019linear,
  title={Linear algebra and learning from data},
  author={Strang, Gilbert and others},
  volume={4},
  year={2019},
  publisher={Wellesley-Cambridge Press Cambridge}
}

@book{bjorck2024numerical,
  title={Numerical methods for least squares problems},
  author={Bj{\"o}rck, {\AA}ke},
  year={2024},
  publisher={SIAM}
}

@article{Morris2024,
  title = {Estimates of microbiome heritability across hosts},
  volume = {9},
  ISSN = {2058-5276},
  url = {http://dx.doi.org/10.1038/s41564-024-01865-w},
  DOI = {10.1038/s41564-024-01865-w},
  number = {12},
  journal = {Nature Microbiology},
  publisher = {Springer Science and Business Media LLC},
  author = {Morris,  Andrew H. and Bohannan,  Brendan J. M.},
  year = {2024},
  month = nov,
  pages = {3110–3119}
}


 @article{Mueller_2022,
  title     = {Microbiome breeding: conceptual and practical issues},
  volume    = {30},
  issn      = {0966-842X},
  url       = {http://dx.doi.org/10.1016/j.tim.2022.04.003},
  doi       = {10.1016/j.tim.2022.04.003},
  number    = {10},
  journal   = {Trends in Microbiology},
  publisher = {Elsevier BV},
  author    = {Mueller, Ulrich G. and Linksvayer, Timothy A.},
  year      = {2022},
  month     = oct,
  pages     = {997–1011}
}


 @article{Maurice_2013,
  title     = {Xenobiotics Shape the Physiology and Gene Expression of the Active Human Gut Microbiome},
  volume    = {152},
  issn      = {0092-8674},
  url       = {http://dx.doi.org/10.1016/j.cell.2012.10.052},
  doi       = {10.1016/j.cell.2012.10.052},
  number    = {1–2},
  journal   = {Cell},
  publisher = {Elsevier BV},
  author    = {Maurice, Corinne Ferrier and Haiser, Henry Joseph and Turnbaugh, Peter James},
  year      = {2013},
  month     = jan,
  pages     = {39–50}
}


 @article{Orozco_2012,
  title     = {Unraveling Inflammatory Responses using Systems Genetics and Gene-Environment Interactions in Macrophages},
  volume    = {151},
  issn      = {0092-8674},
  url       = {http://dx.doi.org/10.1016/j.cell.2012.08.043},
  doi       = {10.1016/j.cell.2012.08.043},
  number    = {3},
  journal   = {Cell},
  publisher = {Elsevier BV},
  author    = {Orozco, Luz D. and Bennett, Brian J. and Farber, Charles R. and Ghazalpour, Anatole and Pan, Calvin and Che, Nam and Wen, Pingzi and Qi, Hong Xiu and Mutukulu, Adonisa and Siemers, Nathan and Neuhaus, Isaac and Yordanova, Roumyana and Gargalovic, Peter and Pellegrini, Matteo and Kirchgessner, Todd and Lusis, Aldons J.},
  year      = {2012},
  month     = oct,
  pages     = {658–670}
}


 @article{van_Vliet_2019,
  title     = {The role of multilevel selection in host microbiome evolution},
  volume    = {116},
  issn      = {1091-6490},
  url       = {http://dx.doi.org/10.1073/pnas.1909790116},
  doi       = {10.1073/pnas.1909790116},
  number    = {41},
  journal   = {Proceedings of the National Academy of Sciences},
  publisher = {Proceedings of the National Academy of Sciences},
  author    = {van Vliet, Simon and Doebeli, Michael},
  year      = {2019},
  month     = sep,
  pages     = {20591–20597}
}


 @article{Raymond_2015,
  title     = {The initial state of the human gut microbiome determines its reshaping by antibiotics},
  volume    = {10},
  issn      = {1751-7370},
  url       = {http://dx.doi.org/10.1038/ismej.2015.148},
  doi       = {10.1038/ismej.2015.148},
  number    = {3},
  journal   = {The ISME Journal},
  publisher = {Oxford University Press (OUP)},
  author    = {Raymond, Frédéric and Ouameur, Amin A and Déraspe, Maxime and Iqbal, Naeem and Gingras, Hélène and Dridi, Bédis and Leprohon, Philippe and Plante, Pier-Luc and Giroux, Richard and Bérubé, Ève and Frenette, Johanne and Boudreau, Dominique K and Simard, Jean-Luc and Chabot, Isabelle and Domingo, Marc-Christian and Trottier, Sylvie and Boissinot, Maurice and Huletsky, Ann and Roy, Paul H and Ouellette, Marc and Bergeron, Michel G and Corbeil, Jacques},
  year      = {2015},
  month     = sep,
  pages     = {707–720}
}


 @article{Turnbaugh_2007,
  title     = {The Human Microbiome Project},
  volume    = {449},
  issn      = {1476-4687},
  url       = {http://dx.doi.org/10.1038/nature06244},
  doi       = {10.1038/nature06244},
  number    = {7164},
  journal   = {Nature},
  publisher = {Springer Science and Business Media LLC},
  author    = {Turnbaugh, Peter J. and Ley, Ruth E. and Hamady, Micah and Fraser-Liggett, Claire M. and Knight, Rob and Gordon, Jeffrey I.},
  year      = {2007},
  month     = oct,
  pages     = {804–810}
}


 @article{Relman_2012,
  title     = {The human microbiome: ecosystem resilience and health},
  volume    = {70},
  issn      = {0029-6643},
  url       = {http://dx.doi.org/10.1111/j.1753-4887.2012.00489.x},
  doi       = {10.1111/j.1753-4887.2012.00489.x},
  journal   = {Nutrition Reviews},
  publisher = {Oxford University Press (OUP)},
  author    = {Relman, David A},
  year      = {2012},
  month     = aug,
  pages     = {S2–S9}
}


 @article{Rosenberg_2018,
  title     = {The hologenome concept of evolution after 10 years},
  volume    = {6},
  issn      = {2049-2618},
  url       = {http://dx.doi.org/10.1186/s40168-018-0457-9},
  doi       = {10.1186/s40168-018-0457-9},
  number    = {1},
  journal   = {Microbiome},
  publisher = {Springer Science and Business Media LLC},
  author    = {Rosenberg, Eugene and Zilber-Rosenberg, Ilana},
  year      = {2018},
  month     = apr
}


 @article{Round_2009,
  title     = {The gut microbiota shapes intestinal immune responses during health and disease},
  volume    = {9},
  issn      = {1474-1741},
  url       = {http://dx.doi.org/10.1038/nri2515},
  doi       = {10.1038/nri2515},
  number    = {5},
  journal   = {Nature Reviews Immunology},
  publisher = {Springer Science and Business Media LLC},
  author    = {Round, June L. and Mazmanian, Sarkis K.},
  year      = {2009},
  month     = may,
  pages     = {313–323}
}


 @article{Mackay_2009,
  title     = {The genetics of quantitative traits: challenges and prospects},
  volume    = {10},
  issn      = {1471-0064},
  url       = {http://dx.doi.org/10.1038/nrg2612},
  doi       = {10.1038/nrg2612},
  number    = {8},
  journal   = {Nature Reviews Genetics},
  publisher = {Springer Science and Business Media LLC},
  author    = {Mackay, Trudy F. C. and Stone, Eric A. and Ayroles, Julien F.},
  year      = {2009},
  month     = aug,
  pages     = {565–577}
}


 @article{Peichel_2001,
  title     = {The genetic architecture of divergence between threespine stickleback species},
  volume    = {414},
  issn      = {1476-4687},
  url       = {http://dx.doi.org/10.1038/414901a},
  doi       = {10.1038/414901a},
  number    = {6866},
  journal   = {Nature},
  publisher = {Springer Science and Business Media LLC},
  author    = {Peichel, Catherine L. and Nereng, Kirsten S. and Ohgi, Kenneth A. and Cole, Bonnie L. E. and Colosimo, Pamela F. and Buerkle, C. Alex and Schluter, Dolph and Kingsley, David M.},
  year      = {2001},
  month     = dec,
  pages     = {901–905}
}


 @article{Mitri_2011,
  title     = {Social evolution in multispecies biofilms},
  volume    = {108},
  issn      = {1091-6490},
  url       = {http://dx.doi.org/10.1073/pnas.1100292108},
  doi       = {10.1073/pnas.1100292108},
  number    = {supplement_2},
  journal   = {Proceedings of the National Academy of Sciences},
  publisher = {Proceedings of the National Academy of Sciences},
  author    = {Mitri, Sara and Xavier, João B. and Foster, Kevin R.},
  year      = {2011},
  month     = jun,
  pages     = {10839–10846}
}


 @article{Zilber_Rosenberg_2008,
  title     = {Role of microorganisms in the evolution of animals and plants: the hologenome theory of evolution},
  volume    = {32},
  issn      = {1574-6976},
  url       = {http://dx.doi.org/10.1111/j.1574-6976.2008.00123.x},
  doi       = {10.1111/j.1574-6976.2008.00123.x},
  number    = {5},
  journal   = {FEMS Microbiology Reviews},
  publisher = {Oxford University Press (OUP)},
  author    = {Zilber-Rosenberg, Ilana and Rosenberg, Eugene},
  year      = {2008},
  month     = aug,
  pages     = {723–735}
}


 @article{Sender_2016,
  title     = {Revised Estimates for the Number of Human and Bacteria Cells in the Body},
  volume    = {14},
  issn      = {1545-7885},
  url       = {http://dx.doi.org/10.1371/journal.pbio.1002533},
  doi       = {10.1371/journal.pbio.1002533},
  number    = {8},
  journal   = {PLOS Biology},
  publisher = {Public Library of Science (PLoS)},
  author    = {Sender, Ron and Fuchs, Shai and Milo, Ron},
  year      = {2016},
  month     = aug,
  pages     = {e1002533}
}


 @article{Terpstra_2010,
  title     = {Regulatory Network Identification by Genetical Genomics: Signaling Downstream of the Arabidopsis Receptor-Like Kinase ERECTA},
  volume    = {154},
  issn      = {1532-2548},
  url       = {http://dx.doi.org/10.1104/pp.110.159996},
  doi       = {10.1104/pp.110.159996},
  number    = {3},
  journal   = {Plant Physiology},
  publisher = {Oxford University Press (OUP)},
  author    = {Terpstra, Inez R. and Snoek, L. Basten and Keurentjes, Joost J.B. and Peeters, Anton J.M. and Van den Ackerveken, Guido},
  year      = {2010},
  month     = sep,
  pages     = {1067–1078}
}


 @article{Maynard_2012,
  title     = {Reciprocal interactions of the intestinal microbiota and immune system},
  volume    = {489},
  issn      = {1476-4687},
  url       = {http://dx.doi.org/10.1038/nature11551},
  doi       = {10.1038/nature11551},
  number    = {7415},
  journal   = {Nature},
  publisher = {Springer Science and Business Media LLC},
  author    = {Maynard, Craig L. and Elson, Charles O. and Hatton, Robin D. and Weaver, Casey T.},
  year      = {2012},
  month     = sep,
  pages     = {231–241}
}


 @article{Rawls_2006,
  title     = {Reciprocal Gut Microbiota Transplants from Zebrafish and Mice to Germ-free Recipients Reveal Host Habitat Selection},
  volume    = {127},
  issn      = {0092-8674},
  url       = {http://dx.doi.org/10.1016/j.cell.2006.08.043},
  doi       = {10.1016/j.cell.2006.08.043},
  number    = {2},
  journal   = {Cell},
  publisher = {Elsevier BV},
  author    = {Rawls, John F. and Mahowald, Michael A. and Ley, Ruth E. and Gordon, Jeffrey I.},
  year      = {2006},
  month     = oct,
  pages     = {423–433}
}


 @article{Salter_2014,
  title     = {Reagent and laboratory contamination can critically impact sequence-based microbiome analyses},
  volume    = {12},
  issn      = {1741-7007},
  url       = {http://dx.doi.org/10.1186/s12915-014-0087-z},
  doi       = {10.1186/s12915-014-0087-z},
  number    = {1},
  journal   = {BMC Biology},
  publisher = {Springer Science and Business Media LLC},
  author    = {Salter, Susannah J and Cox, Michael J and Turek, Elena M and Calus, Szymon T and Cookson, William O and Moffatt, Miriam F and Turner, Paul and Parkhill, Julian and Loman, Nicholas J and Walker, Alan W},
  year      = {2014},
  month     = nov
}


 @article{O_Dwyer_2012,
  title     = {Phylogenetic Diversity Theory Sheds Light on the Structure of Microbial Communities},
  volume    = {8},
  issn      = {1553-7358},
  url       = {http://dx.doi.org/10.1371/journal.pcbi.1002832},
  doi       = {10.1371/journal.pcbi.1002832},
  number    = {12},
  journal   = {PLoS Computational Biology},
  publisher = {Public Library of Science (PLoS)},
  author    = {O’Dwyer, James P. and Kembel, Steven W. and Green, Jessica L.},
  editor    = {Guttman, David S.},
  year      = {2012},
  month     = dec,
  pages     = {e1002832}
}


 @article{Martin_2009,
  title     = {Panorganismal Gut Microbiome−Host Metabolic Crosstalk},
  volume    = {8},
  issn      = {1535-3907},
  url       = {http://dx.doi.org/10.1021/pr801068x},
  doi       = {10.1021/pr801068x},
  number    = {4},
  journal   = {Journal of Proteome Research},
  publisher = {American Chemical Society (ACS)},
  author    = {Martin, Francois-Pierre J. and Sprenger, Norbert and Yap, Ivan K. S. and Wang, Yulan and Bibiloni, Rodrigo and Rochat, Florence and Rezzi, Serge and Cherbut, Christine and Kochhar, Sunil and Lindon, John C. and Holmes, Elaine and Nicholson, Jeremy K.},
  year      = {2009},
  month     = mar,
  pages     = {2090–2105}
}


 @article{Wang_2018,
  title     = {Of genes and microbes: solving the intricacies in host genomes},
  volume    = {9},
  issn      = {1674-8018},
  url       = {http://dx.doi.org/10.1007/s13238-018-0532-9},
  doi       = {10.1007/s13238-018-0532-9},
  number    = {5},
  journal   = {Protein \& Cell},
  publisher = {Oxford University Press (OUP)},
  author    = {Wang, Jun and Chen, Liang and Zhao, Na and Xu, Xizhan and Xu, Yakun and Zhu, Baoli},
  year      = {2018},
  month     = apr,
  pages     = {446–461}
}


 @article{Stahringer_2012,
  title     = {Nurture trumps nature in a longitudinal survey of salivary bacterial communities in twins from early adolescence to early adulthood},
  volume    = {22},
  issn      = {1088-9051},
  url       = {http://dx.doi.org/10.1101/gr.140608.112},
  doi       = {10.1101/gr.140608.112},
  number    = {11},
  journal   = {Genome Research},
  publisher = {Cold Spring Harbor Laboratory},
  author    = {Stahringer, Simone S. and Clemente, Jose C. and Corley, Robin P. and Hewitt, John and Knights, Dan and Walters, William A. and Knight, Rob and Krauter, Kenneth S.},
  year      = {2012},
  month     = oct,
  pages     = {2146–2152}
}


 @article{Uller_2013,
  title     = {Non-genetic Inheritance in Evolutionary Theory: a Primer},
  volume    = {1},
  issn      = {2084-8846},
  url       = {http://dx.doi.org/10.2478/ngi-2013-0003},
  doi       = {10.2478/ngi-2013-0003},
  journal   = {Non-Genetic Inheritance},
  publisher = {Portico},
  author    = {Uller, Tobias and Helanterä, Heikki},
  year      = {2013},
  month     = jan
}


 @article{Wang_2012,
  title     = {Neutrophil infiltration during inflammation is regulated by PILRα via modulation of integrin activation},
  volume    = {14},
  issn      = {1529-2916},
  url       = {http://dx.doi.org/10.1038/ni.2456},
  doi       = {10.1038/ni.2456},
  number    = {1},
  journal   = {Nature Immunology},
  publisher = {Springer Science and Business Media LLC},
  author    = {Wang, Jing and Shiratori, Ikuo and Uehori, Junji and Ikawa, Masahito and Arase, Hisashi},
  year      = {2012},
  month     = nov,
  pages     = {34–40}
}


 @article{Surana_2017,
  title     = {Moving beyond microbiome-wide associations to causal microbe identification},
  volume    = {552},
  issn      = {1476-4687},
  url       = {http://dx.doi.org/10.1038/nature25019},
  doi       = {10.1038/nature25019},
  number    = {7684},
  journal   = {Nature},
  publisher = {Springer Science and Business Media LLC},
  author    = {Surana, Neeraj K. and Kasper, Dennis L.},
  year      = {2017},
  month     = dec,
  pages     = {244–247}
}


 @article{Schadt_2009,
  title     = {Molecular networks as sensors and drivers of common human diseases},
  volume    = {461},
  issn      = {1476-4687},
  url       = {http://dx.doi.org/10.1038/nature08454},
  doi       = {10.1038/nature08454},
  number    = {7261},
  journal   = {Nature},
  publisher = {Springer Science and Business Media LLC},
  author    = {Schadt, Eric E.},
  year      = {2009},
  month     = sep,
  pages     = {218–223}
}


 @article{Martiny_2015,
  title     = {Microbiomes in light of traits: A phylogenetic perspective},
  volume    = {350},
  issn      = {1095-9203},
  url       = {http://dx.doi.org/10.1126/science.aac9323},
  doi       = {10.1126/science.aac9323},
  number    = {6261},
  journal   = {Science},
  publisher = {American Association for the Advancement of Science (AAAS)},
  author    = {Martiny, Jennifer B. H. and Jones, Stuart E. and Lennon, Jay T. and Martiny, Adam C.},
  year      = {2015},
  month     = nov
}


 @article{Opstal_2015,
  title     = {Rethinking heritability of the microbiome},
  volume    = {349},
  issn      = {1095-9203},
  url       = {http://dx.doi.org/10.1126/science.aab3958},
  doi       = {10.1126/science.aab3958},
  number    = {6253},
  journal   = {Science},
  publisher = {American Association for the Advancement of Science (AAAS)},
  author    = {Opstal, Edward J. van and Bordenstein, Seth R.},
  year      = {2015},
  month     = sep,
  pages     = {1172–1173}
}


 @article{Rosenberg_2016,
  title     = {Microbes Drive Evolution of Animals and Plants: the Hologenome Concept},
  volume    = {7},
  issn      = {2150-7511},
  url       = {http://dx.doi.org/10.1128/mBio.01395-15},
  doi       = {10.1128/mbio.01395-15},
  number    = {2},
  journal   = {mBio},
  publisher = {American Society for Microbiology},
  author    = {Rosenberg, Eugene and Zilber-Rosenberg, Ilana},
  editor    = {Collier, R. John},
  year      = {2016},
  month     = may
}


 @article{Virgin_2011,
  title     = {Metagenomics and Personalized Medicine},
  volume    = {147},
  issn      = {0092-8674},
  url       = {http://dx.doi.org/10.1016/j.cell.2011.09.009},
  doi       = {10.1016/j.cell.2011.09.009},
  number    = {1},
  journal   = {Cell},
  publisher = {Elsevier BV},
  author    = {Virgin, Herbert W. and Todd, John A.},
  year      = {2011},
  month     = sep,
  pages     = {44–56}
}


 @article{Peterson_2008,
  title     = {Metagenomic Approaches for Defining the Pathogenesis of Inflammatory Bowel Diseases},
  volume    = {3},
  issn      = {1931-3128},
  url       = {http://dx.doi.org/10.1016/j.chom.2008.05.001},
  doi       = {10.1016/j.chom.2008.05.001},
  number    = {6},
  journal   = {Cell Host \& Microbe},
  publisher = {Elsevier BV},
  author    = {Peterson, Daniel A. and Frank, Daniel N. and Pace, Norman R. and Gordon, Jeffrey I.},
  year      = {2008},
  month     = jun,
  pages     = {417–427}
}


 @article{Wang_2016,
  title     = {Metagenome-wide association studies: fine-mining the microbiome},
  volume    = {14},
  issn      = {1740-1534},
  url       = {http://dx.doi.org/10.1038/nrmicro.2016.83},
  doi       = {10.1038/nrmicro.2016.83},
  number    = {8},
  journal   = {Nature Reviews Microbiology},
  publisher = {Springer Science and Business Media LLC},
  author    = {Wang, Jun and Jia, Huijue},
  year      = {2016},
  month     = jul,
  pages     = {508–522}
}


 @article{Materna_2007,
  title     = {Logic of gene regulatory networks},
  volume    = {18},
  issn      = {0958-1669},
  url       = {http://dx.doi.org/10.1016/j.copbio.2007.07.008},
  doi       = {10.1016/j.copbio.2007.07.008},
  number    = {4},
  journal   = {Current Opinion in Biotechnology},
  publisher = {Elsevier BV},
  author    = {Materna, Stefan C and Davidson, Eric H},
  year      = {2007},
  month     = aug,
  pages     = {351–354}
}


 @article{Menon_2018,
  title     = {Interactions between species introduce spurious associations in microbiome studies},
  volume    = {14},
  issn      = {1553-7358},
  url       = {http://dx.doi.org/10.1371/journal.pcbi.1005939},
  doi       = {10.1371/journal.pcbi.1005939},
  number    = {1},
  journal   = {PLOS Computational Biology},
  publisher = {Public Library of Science (PLoS)},
  author    = {Menon, Rajita and Ramanan, Vivek and Korolev, Kirill S.},
  editor    = {Allesina, Stefano},
  year      = {2018},
  month     = jan,
  pages     = {e1005939}
}


 @article{Zhu_2008,
  title     = {Integrating large-scale functional genomic data to dissect the complexity of yeast regulatory networks},
  volume    = {40},
  issn      = {1546-1718},
  url       = {http://dx.doi.org/10.1038/ng.167},
  doi       = {10.1038/ng.167},
  number    = {7},
  journal   = {Nature Genetics},
  publisher = {Springer Science and Business Media LLC},
  author    = {Zhu, Jun and Zhang, Bin and Smith, Erin N and Drees, Becky and Brem, Rachel B and Kruglyak, Leonid and Bumgarner, Roger E and Schadt, Eric E},
  year      = {2008},
  month     = jun,
  pages     = {854–861}
}


 @article{Rolig_2015,
  title     = {Individual Members of the Microbiota Disproportionately Modulate Host Innate Immune Responses},
  volume    = {18},
  issn      = {1931-3128},
  url       = {http://dx.doi.org/10.1016/j.chom.2015.10.009},
  doi       = {10.1016/j.chom.2015.10.009},
  number    = {5},
  journal   = {Cell Host \& Microbe},
  publisher = {Elsevier BV},
  author    = {Rolig, Annah S. and Parthasarathy, Raghuveer and Burns, Adam R. and Bohannan, Brendan J.M. and Guillemin, Karen},
  year      = {2015},
  month     = nov,
  pages     = {613–620}
}


 @article{Nicholson_2012,
  title     = {Host-Gut Microbiota Metabolic Interactions},
  volume    = {336},
  issn      = {1095-9203},
  url       = {http://dx.doi.org/10.1126/science.1223813},
  doi       = {10.1126/science.1223813},
  number    = {6086},
  journal   = {Science},
  publisher = {American Association for the Advancement of Science (AAAS)},
  author    = {Nicholson, Jeremy K. and Holmes, Elaine and Kinross, James and Burcelin, Remy and Gibson, Glenn and Jia, Wei and Pettersson, Sven},
  year      = {2012},
  month     = jun,
  pages     = {1262–1267}
}


 @article{Theis_2018,
  title     = {Hologenomics: Systems-Level Host Biology},
  volume    = {3},
  issn      = {2379-5077},
  url       = {http://dx.doi.org/10.1128/mSystems.00164-17},
  doi       = {10.1128/msystems.00164-17},
  number    = {2},
  journal   = {mSystems},
  publisher = {American Society for Microbiology},
  author    = {Theis, Kevin R.},
  year      = {2018},
  month     = apr
}


 @article{Roughgarden_2017,
  title     = {Holobionts as Units of Selection and a Model of Their Population Dynamics and Evolution},
  volume    = {13},
  issn      = {1555-5550},
  url       = {http://dx.doi.org/10.1007/s13752-017-0287-1},
  doi       = {10.1007/s13752-017-0287-1},
  number    = {1},
  journal   = {Biological Theory},
  publisher = {Springer Science and Business Media LLC},
  author    = {Roughgarden, Joan and Gilbert, Scott F. and Rosenberg, Eugene and Zilber-Rosenberg, Ilana and Lloyd, Elisabeth A.},
  year      = {2017},
  month     = nov,
  pages     = {44–65}
}


 @article{Talbert_2010,
  title     = {Histone variants — ancient wrap artists of the epigenome},
  volume    = {11},
  issn      = {1471-0080},
  url       = {http://dx.doi.org/10.1038/nrm2861},
  doi       = {10.1038/nrm2861},
  number    = {4},
  journal   = {Nature Reviews Molecular Cell Biology},
  publisher = {Springer Science and Business Media LLC},
  author    = {Talbert, Paul B. and Henikoff, Steven},
  year      = {2010},
  month     = mar,
  pages     = {264–275}
}


 @article{Zentner_2014,
  title     = {High-resolution digital profiling of the epigenome},
  volume    = {15},
  issn      = {1471-0064},
  url       = {http://dx.doi.org/10.1038/nrg3798},
  doi       = {10.1038/nrg3798},
  number    = {12},
  journal   = {Nature Reviews Genetics},
  publisher = {Springer Science and Business Media LLC},
  author    = {Zentner, Gabriel E. and Henikoff, Steven},
  year      = {2014},
  month     = oct,
  pages     = {814–827}
}


 @article{Sampson_2016,
  title     = {Gut Microbiota Regulate Motor Deficits and Neuroinflammation in a Model of Parkinson’s Disease},
  volume    = {167},
  issn      = {0092-8674},
  url       = {http://dx.doi.org/10.1016/j.cell.2016.11.018},
  doi       = {10.1016/j.cell.2016.11.018},
  number    = {6},
  journal   = {Cell},
  publisher = {Elsevier BV},
  author    = {Sampson, Timothy R. and Debelius, Justine W. and Thron, Taren and Janssen, Stefan and Shastri, Gauri G. and Ilhan, Zehra Esra and Challis, Collin and Schretter, Catherine E. and Rocha, Sandra and Gradinaru, Viviana and Chesselet, Marie-Francoise and Keshavarzian, Ali and Shannon, Kathleen M. and Krajmalnik-Brown, Rosa and Wittung-Stafshede, Pernilla and Knight, Rob and Mazmanian, Sarkis K.},
  year      = {2016},
  month     = dec,
  pages     = {1469-1480.e12}
}


 @article{van_Veelen_2012,
  title     = {Group selection and inclusive fitness are not equivalent; the Price equation vs. models and statistics},
  volume    = {299},
  issn      = {0022-5193},
  url       = {http://dx.doi.org/10.1016/j.jtbi.2011.07.025},
  doi       = {10.1016/j.jtbi.2011.07.025},
  journal   = {Journal of Theoretical Biology},
  publisher = {Elsevier BV},
  author    = {van Veelen, Matthijs and García, Julián and Sabelis, Maurice W. and Egas, Martijn},
  year      = {2012},
  month     = apr,
  pages     = {64–80}
}


 @article{Rawls_2004,
  title     = {Gnotobiotic zebrafish reveal evolutionarily conserved responses to the gut microbiota},
  volume    = {101},
  issn      = {1091-6490},
  url       = {http://dx.doi.org/10.1073/pnas.0400706101},
  doi       = {10.1073/pnas.0400706101},
  number    = {13},
  journal   = {Proceedings of the National Academy of Sciences},
  publisher = {Proceedings of the National Academy of Sciences},
  author    = {Rawls, John F. and Samuel, Buck S. and Gordon, Jeffrey I.},
  year      = {2004},
  month     = mar,
  pages     = {4596–4601}
}


 @article{Theis_2016,
  title     = {Getting the Hologenome Concept Right: an Eco-Evolutionary Framework for Hosts and Their Microbiomes},
  volume    = {1},
  issn      = {2379-5077},
  url       = {http://dx.doi.org/10.1128/mSystems.00028-16},
  doi       = {10.1128/msystems.00028-16},
  number    = {2},
  journal   = {mSystems},
  publisher = {American Society for Microbiology},
  author    = {Theis, Kevin R. and Dheilly, Nolwenn M. and Klassen, Jonathan L. and Brucker, Robert M. and Baines, John F. and Bosch, Thomas C. G. and Cryan, John F. and Gilbert, Scott F. and Goodnight, Charles J. and Lloyd, Elisabeth A. and Sapp, Jan and Vandenkoornhuyse, Philippe and Zilber-Rosenberg, Ilana and Rosenberg, Eugene and Bordenstein, Seth R.},
  editor    = {Gilbert, Jack A.},
  year      = {2016},
  month     = apr
}


 @article{Mather_1975,
  title     = {Genotype×environment interactions: II. Some genetical considerations},
  volume    = {35},
  issn      = {1365-2540},
  url       = {http://dx.doi.org/10.1038/hdy.1975.65},
  doi       = {10.1038/hdy.1975.65},
  number    = {1},
  journal   = {Heredity},
  publisher = {Springer Science and Business Media LLC},
  author    = {Mather, Kenneth},
  year      = {1975},
  month     = aug,
  pages     = {31–53}
}


 @article{2007,
  title     = {Genome-wide association study of 14,000 cases of seven common diseases and 3,000 shared controls},
  volume    = {447},
  issn      = {1476-4687},
  url       = {http://dx.doi.org/10.1038/nature05911},
  doi       = {10.1038/nature05911},
  number    = {7145},
  journal   = {Nature},
  publisher = {Springer Science and Business Media LLC},
  author    = {Burton, Paul R. and Clayton, David G. and Cardon, Lon R. and Craddock, Nick and Deloukas, Panos and Duncanson, Audrey and Kwiatkowski, Dominic P. and McCarthy, Mark I. and Ouwehand, Willem H. and Samani, Nilesh J. and Todd, John A. and Donnelly, Peter and Barrett, Jeffrey C. and Burton, Paul R. and Davison, Dan and Donnelly, Peter and Easton, Doug and Evans, David and Leung, Hin-Tak and Marchini, Jonathan L. and Morris, Andrew P. and Spencer, Chris C. A. and Tobin, Martin D. and Cardon, Lon R. and Clayton, David G. and Attwood, Antony P. and Boorman, James P. and Cant, Barbara and Everson, Ursula and Hussey, Judith M. and Jolley, Jennifer D. and Knight, Alexandra S. and Koch, Kerstin and Meech, Elizabeth and Nutland, Sarah and Prowse, Christopher V. and Stevens, Helen E. and Taylor, Niall C. and Walters, Graham R. and Walker, Neil M. and Watkins, Nicholas A. and Winzer, Thilo and Todd, John A. and Ouwehand, Willem H. and Jones, Richard W. and McArdle, Wendy L. and Ring, Susan M. and Strachan, David P. and Pembrey, Marcus and Breen, Gerome and St Clair, David and Caesar, Sian and Gordon-Smith, Katherine and Jones, Lisa and Fraser, Christine and Green, Elaine K. and Grozeva, Detelina and Hamshere, Marian L. and Holmans, Peter A. and Jones, Ian R. and Kirov, George and Moskvina, Valentina and Nikolov, Ivan and O’Donovan, Michael C. and Owen, Michael J. and Craddock, Nick and Collier, David A. and Elkin, Amanda and Farmer, Anne and Williamson, Richard and McGuffin, Peter and Young, Allan H. and Ferrier, I. Nicol and Ball, Stephen G. and Balmforth, Anthony J. and Barrett, Jennifer H. and Bishop, D. Timothy and Iles, Mark M. and Maqbool, Azhar and Yuldasheva, Nadira and Hall, Alistair S. and Braund, Peter S. and Burton, Paul R. and Dixon, Richard J. and Mangino, Massimo and Stevens, Suzanne and Tobin, Martin D. and Thompson, John R. and Samani, Nilesh J. and Bredin, Francesca and Tremelling, Mark and Parkes, Miles and Drummond, Hazel and Lees, Charles W. and Nimmo, Elaine R. and Satsangi, Jack and Fisher, Sheila A. and Forbes, Alastair and Lewis, Cathryn M. and Onnie, Clive M. and Prescott, Natalie J. and Sanderson, Jeremy and Mathew, Christopher G. and Barbour, Jamie and Mohiuddin, M. Khalid and Todhunter, Catherine E. and Mansfield, John C. and Ahmad, Tariq and Cummings, Fraser R. and Jewell, Derek P. and Webster, John and Brown, Morris J. and Clayton, David G. and Lathrop, G. Mark and Connell, John and Dominiczak, Anna and Samani, Nilesh J. and Marcano, Carolina A. Braga and Burke, Beverley and Dobson, Richard and Gungadoo, Johannie and Lee, Kate L. and Munroe, Patricia B. and Newhouse, Stephen J. and Onipinla, Abiodun and Wallace, Chris and Xue, Mingzhan and Caulfield, Mark and Farrall, Martin and Barton, Anne and and Genomics, The Biologics in RA Genetics and Bruce, Ian N. and Donovan, Hannah and Eyre, Steve and Gilbert, Paul D. and Hider, Samantha L. and Hinks, Anne M. and John, Sally L. and Potter, Catherine and Silman, Alan J. and Symmons, Deborah P. M. and Thomson, Wendy and Worthington, Jane and Clayton, David G. and Dunger, David B. and Nutland, Sarah and Stevens, Helen E. and Walker, Neil M. and Widmer, Barry and Todd, John A. and Frayling, Timothy M. and Freathy, Rachel M. and Lango, Hana and Perry, John R. B. and Shields, Beverley M. and Weedon, Michael N. and Hattersley, Andrew T. and Hitman, Graham A. and Walker, Mark and Elliott, Kate S. and Groves, Christopher J. and Lindgren, Cecilia M. and Rayner, Nigel W. and Timpson, Nicholas J. and Zeggini, Eleftheria and McCarthy, Mark I. and Newport, Melanie and Sirugo, Giorgio and Lyons, Emily and Vannberg, Fredrik and Hill, Adrian V. S. and Bradbury, Linda A. and Farrar, Claire and Pointon, Jennifer J. and Wordsworth, Paul and Brown, Matthew A. and Franklyn, Jayne A. and Heward, Joanne M. and Simmonds, Matthew J. and Gough, Stephen C. L. and Seal, Sheila and Susceptibility Collaboration, Breast Cancer and Stratton, Michael R. and Rahman, Nazneen and Ban, Maria and Goris, An and Sawcer, Stephen J. and Compston, Alastair and Conway, David and Jallow, Muminatou and Newport, Melanie and Sirugo, Giorgio and Rockett, Kirk A. and Kwiatkowski, Dominic P. and Bumpstead, Suzannah J. and Chaney, Amy and Downes, Kate and Ghori, Mohammed J. R. and Gwilliam, Rhian and Hunt, Sarah E. and Inouye, Michael and Keniry, Andrew and King, Emma and McGinnis, Ralph and Potter, Simon and Ravindrarajah, Rathi and Whittaker, Pamela and Widden, Claire and Withers, David and Deloukas, Panos and Leung, Hin-Tak and Nutland, Sarah and Stevens, Helen E. and Walker, Neil M. and Todd, John A. and Easton, Doug and Clayton, David G. and Burton, Paul R. and Tobin, Martin D. and Barrett, Jeffrey C. and Evans, David and Morris, Andrew P. and Cardon, Lon R. and Cardin, Niall J. and Davison, Dan and Ferreira, Teresa and Pereira-Gale, Joanne and Hallgrimsdóttir, Ingileif B. and Howie, Bryan N. and Marchini, Jonathan L. and Spencer, Chris C. A. and Su, Zhan and Teo, Yik Ying and Vukcevic, Damjan and Donnelly, Peter and Bentley, David and Brown, Matthew A. and Cardon, Lon R. and Caulfield, Mark and Clayton, David G. and Compston, Alistair and Craddock, Nick and Deloukas, Panos and Donnelly, Peter and Farrall, Martin and Gough, Stephen C. L. and Hall, Alistair S. and Hattersley, Andrew T. and Hill, Adrian V. S. and Kwiatkowski, Dominic P. and Mathew, Christopher G. and McCarthy, Mark I. and Ouwehand, Willem H. and Parkes, Miles and Pembrey, Marcus and Rahman, Nazneen and Samani, Nilesh J. and Stratton, Michael R. and Todd, John A. and Worthington, Jane},
  year      = {2007},
  month     = jun,
  pages     = {661–678}
}


 @article{Richards_2016,
  title     = {Genetic and Transcriptional Analysis of Human Host Response to Healthy Gut Microbiota},
  volume    = {1},
  issn      = {2379-5077},
  url       = {http://dx.doi.org/10.1128/mSystems.00067-16},
  doi       = {10.1128/msystems.00067-16},
  number    = {4},
  journal   = {mSystems},
  publisher = {American Society for Microbiology},
  author    = {Richards, Allison L. and Burns, Michael B. and Alazizi, Adnan and Barreiro, Luis B. and Pique-Regi, Roger and Blekhman, Ran and Luca, Francesca},
  editor    = {Gilbert, Jack A.},
  year      = {2016},
  month     = aug
}


 @article{Wang_2006,
  title     = {Genetic and Genomic Analysis of a Fat Mass Trait with Complex Inheritance Reveals Marked Sex Specificity},
  volume    = {2},
  issn      = {1553-7404},
  url       = {http://dx.doi.org/10.1371/journal.pgen.0020015},
  doi       = {10.1371/journal.pgen.0020015},
  number    = {2},
  journal   = {PLoS Genetics},
  publisher = {Public Library of Science (PLoS)},
  author    = {Wang, Susanna and Yehya, Nadir and Schadt, Eric E and Wang, Hui and Drake, Thomas A and Lusis, Aldons J},
  editor    = {Gibson, Greg},
  year      = {2006},
  month     = feb,
  pages     = {e15}
}


 @article{van_Eijk_2012,
  title     = {Genetic analysis of DNA methylation and gene expression levels in whole blood of healthy human subjects},
  volume    = {13},
  issn      = {1471-2164},
  url       = {http://dx.doi.org/10.1186/1471-2164-13-636},
  doi       = {10.1186/1471-2164-13-636},
  number    = {1},
  journal   = {BMC Genomics},
  publisher = {Springer Science and Business Media LLC},
  author    = {van Eijk, Kristel R and de Jong, Simone and Boks, Marco PM and Langeveld, Terry and Colas, Fabrice and Veldink, Jan H and de Kovel, Carolien GF and Janson, Esther and Strengman, Eric and Langfelder, Peter and Kahn, René S and van den Berg, Leonard H and Horvath, Steve and Ophoff, Roel A},
  year      = {2012},
  month     = nov
}


 @article{Wagner_2008,
  title     = {Gene duplications, robustness and evolutionary innovations},
  volume    = {30},
  issn      = {1521-1878},
  url       = {http://dx.doi.org/10.1002/bies.20728},
  doi       = {10.1002/bies.20728},
  number    = {4},
  journal   = {BioEssays},
  publisher = {Wiley},
  author    = {Wagner, Andreas},
  year      = {2008},
  month     = mar,
  pages     = {367–373}
}


 @article{Queller_2017,
  title     = {Fundamental Theorems of Evolution},
  volume    = {189},
  issn      = {1537-5323},
  url       = {http://dx.doi.org/10.1086/690937},
  doi       = {10.1086/690937},
  number    = {4},
  journal   = {The American Naturalist},
  publisher = {University of Chicago Press},
  author    = {Queller, David C.},
  year      = {2017},
  month     = apr,
  pages     = {345–353}
}


 @article{Moya_2016,
  title     = {Functional Redundancy-Induced Stability of Gut Microbiota Subjected to Disturbance},
  volume    = {24},
  issn      = {0966-842X},
  url       = {http://dx.doi.org/10.1016/j.tim.2016.02.002},
  doi       = {10.1016/j.tim.2016.02.002},
  number    = {5},
  journal   = {Trends in Microbiology},
  publisher = {Elsevier BV},
  author    = {Moya, Andrés and Ferrer, Manuel},
  year      = {2016},
  month     = may,
  pages     = {402–413}
}


 @article{Tremaroli_2012,
  title     = {Functional interactions between the gut microbiota and host metabolism},
  volume    = {489},
  issn      = {1476-4687},
  url       = {http://dx.doi.org/10.1038/nature11552},
  doi       = {10.1038/nature11552},
  number    = {7415},
  journal   = {Nature},
  publisher = {Springer Science and Business Media LLC},
  author    = {Tremaroli, Valentina and Bäckhed, Fredrik},
  year      = {2012},
  month     = sep,
  pages     = {242–249}
}


 @article{van_Nas_2010,
  title     = {Expression Quantitative Trait Loci: Replication, Tissue- and Sex-Specificity in Mice},
  volume    = {185},
  issn      = {1943-2631},
  url       = {http://dx.doi.org/10.1534/genetics.110.116087},
  doi       = {10.1534/genetics.110.116087},
  number    = {3},
  journal   = {Genetics},
  publisher = {Oxford University Press (OUP)},
  author    = {van Nas, Atila and Ingram-Drake, Leslie and Sinsheimer, Janet S and Wang, Susanna S and Schadt, Eric E and Drake, Thomas and Lusis, Aldons J},
  year      = {2010},
  month     = jul,
  pages     = {1059–1068}
}


 @article{Sandoval_Motta_2017,
  title     = {Evolving Ecosystems: Inheritance and Selection in the Light of the Microbiome},
  volume    = {48},
  issn      = {0188-4409},
  url       = {http://dx.doi.org/10.1016/j.arcmed.2018.01.002},
  doi       = {10.1016/j.arcmed.2018.01.002},
  number    = {8},
  journal   = {Archives of Medical Research},
  publisher = {Elsevier BV},
  author    = {Sandoval-Motta, Santiago and Aldana, Maximino and Frank, Alejandro},
  year      = {2017},
  month     = nov,
  pages     = {780–789}
}


 @article{Ochman_2010,
  title     = {Evolutionary Relationships of Wild Hominids Recapitulated by Gut Microbial Communities},
  volume    = {8},
  issn      = {1545-7885},
  url       = {http://dx.doi.org/10.1371/journal.pbio.1000546},
  doi       = {10.1371/journal.pbio.1000546},
  number    = {11},
  journal   = {PLoS Biology},
  publisher = {Public Library of Science (PLoS)},
  author    = {Ochman, Howard and Worobey, Michael and Kuo, Chih-Horng and Ndjango, Jean-Bosco N. and Peeters, Martine and Hahn, Beatrice H. and Hugenholtz, Philip},
  editor    = {Achtman, Mark},
  year      = {2010},
  month     = nov,
  pages     = {e1000546}
}


 @article{Rothschild_2018,
  title     = {Environment dominates over host genetics in shaping human gut microbiota},
  volume    = {555},
  issn      = {1476-4687},
  url       = {http://dx.doi.org/10.1038/nature25973},
  doi       = {10.1038/nature25973},
  number    = {7695},
  journal   = {Nature},
  publisher = {Springer Science and Business Media LLC},
  author    = {Rothschild, Daphna and Weissbrod, Omer and Barkan, Elad and Kurilshikov, Alexander and Korem, Tal and Zeevi, David and Costea, Paul I. and Godneva, Anastasia and Kalka, Iris N. and Bar, Noam and Shilo, Smadar and Lador, Dar and Vila, Arnau Vich and Zmora, Niv and Pevsner-Fischer, Meirav and Israeli, David and Kosower, Noa and Malka, Gal and Wolf, Bat Chen and Avnit-Sagi, Tali and Lotan-Pompan, Maya and Weinberger, Adina and Halpern, Zamir and Carmi, Shai and Fu, Jingyuan and Wijmenga, Cisca and Zhernakova, Alexandra and Elinav, Eran and Segal, Eran},
  year      = {2018},
  month     = feb,
  pages     = {210–215}
}


 @article{Smillie_2011,
  title     = {Ecology drives a global network of gene exchange connecting the human microbiome},
  volume    = {480},
  issn      = {1476-4687},
  url       = {http://dx.doi.org/10.1038/nature10571},
  doi       = {10.1038/nature10571},
  number    = {7376},
  journal   = {Nature},
  publisher = {Springer Science and Business Media LLC},
  author    = {Smillie, Chris S. and Smith, Mark B. and Friedman, Jonathan and Cordero, Otto X. and David, Lawrence A. and Alm, Eric J.},
  year      = {2011},
  month     = oct,
  pages     = {241–244}
}


 @article{Muegge_2011,
  title     = {Diet Drives Convergence in Gut Microbiome Functions Across Mammalian Phylogeny and Within Humans},
  volume    = {332},
  issn      = {1095-9203},
  url       = {http://dx.doi.org/10.1126/science.1198719},
  doi       = {10.1126/science.1198719},
  number    = {6032},
  journal   = {Science},
  publisher = {American Association for the Advancement of Science (AAAS)},
  author    = {Muegge, Brian D. and Kuczynski, Justin and Knights, Dan and Clemente, Jose C. and González, Antonio and Fontana, Luigi and Henrissat, Bernard and Knight, Rob and Gordon, Jeffrey I.},
  year      = {2011},
  month     = may,
  pages     = {970–974}
}


 @article{Moczek_2007,
  title     = {Developmental capacitance, genetic accommodation, and adaptive evolution},
  volume    = {9},
  issn      = {1525-142X},
  url       = {http://dx.doi.org/10.1111/j.1525-142X.2007.00162.x},
  doi       = {10.1111/j.1525-142x.2007.00162.x},
  number    = {3},
  journal   = {Evolution \& Development},
  publisher = {Wiley},
  author    = {Moczek, Armin P.},
  year      = {2007},
  month     = may,
  pages     = {299–305}
}


 @article{Schwab_2016,
  title     = {Developmental and Ecological Benefits of the Maternally Transmitted Microbiota in a Dung Beetle},
  volume    = {188},
  issn      = {1537-5323},
  url       = {http://dx.doi.org/10.1086/688926},
  doi       = {10.1086/688926},
  number    = {6},
  journal   = {The American Naturalist},
  publisher = {University of Chicago Press},
  author    = {Schwab, Daniel B. and Riggs, Hailey E. and Newton, Irene L. G. and Moczek, Armin P.},
  year      = {2016},
  month     = dec,
  pages     = {679–692}
}


 @article{WIRTH_2005,
  title     = {Deciphering host migrations and origins by means of their microbes},
  volume    = {14},
  issn      = {1365-294X},
  url       = {http://dx.doi.org/10.1111/j.1365-294X.2005.02687.x},
  doi       = {10.1111/j.1365-294x.2005.02687.x},
  number    = {11},
  journal   = {Molecular Ecology},
  publisher = {Wiley},
  author    = {WIRTH, THIERRY and MEYER, AXEL and ACHTMAN, MARK},
  year      = {2005},
  month     = aug,
  pages     = {3289–3306}
}


 @article{2014,
  title     = {Biogeography and individuality shape function in the human skin metagenome},
  volume    = {514},
  issn      = {1476-4687},
  url       = {http://dx.doi.org/10.1038/nature13786},
  doi       = {10.1038/nature13786},
  number    = {7520},
  journal   = {Nature},
  publisher = {Springer Science and Business Media LLC},
  author    = {Oh, Julia and Byrd, Allyson L. and Deming, Clay and Conlan, Sean and Kong, Heidi H. and Segre, Julia A.},
  year      = {2014},
  month     = oct,
  pages     = {59–64}
}


 @article{Morgan_2015,
  title     = {Associations between host gene expression, the mucosal microbiome, and clinical outcome in the pelvic pouch of patients with inflammatory bowel disease},
  volume    = {16},
  issn      = {1465-6906},
  url       = {http://dx.doi.org/10.1186/s13059-015-0637-x},
  doi       = {10.1186/s13059-015-0637-x},
  number    = {1},
  journal   = {Genome Biology},
  publisher = {Springer Science and Business Media LLC},
  author    = {Morgan, Xochitl C and Kabakchiev, Boyko and Waldron, Levi and Tyler, Andrea D and Tickle, Timothy L and Milgrom, Raquel and Stempak, Joanne M and Gevers, Dirk and Xavier, Ramnik J and Silverberg, Mark S and Huttenhower, Curtis},
  year      = {2015},
  month     = apr
}


 @article{Nayfach_2016,
  title     = {An integrated metagenomics pipeline for strain profiling reveals novel patterns of bacterial transmission and biogeography},
  volume    = {26},
  issn      = {1549-5469},
  url       = {http://dx.doi.org/10.1101/gr.201863.115},
  doi       = {10.1101/gr.201863.115},
  number    = {11},
  journal   = {Genome Research},
  publisher = {Cold Spring Harbor Laboratory},
  author    = {Nayfach, Stephen and Rodriguez-Mueller, Beltran and Garud, Nandita and Pollard, Katherine S.},
  year      = {2016},
  month     = oct,
  pages     = {1612–1625}
}


 @article{Suen_2010,
  title     = {An Insect Herbivore Microbiome with High Plant Biomass-Degrading Capacity},
  volume    = {6},
  issn      = {1553-7404},
  url       = {http://dx.doi.org/10.1371/journal.pgen.1001129},
  doi       = {10.1371/journal.pgen.1001129},
  number    = {9},
  journal   = {PLoS Genetics},
  publisher = {Public Library of Science (PLoS)},
  author    = {Suen, Garret and Scott, Jarrod J. and Aylward, Frank O. and Adams, Sandra M. and Tringe, Susannah G. and Pinto-Tomás, Adrián A. and Foster, Clifton E. and Pauly, Markus and Weimer, Paul J. and Barry, Kerrie W. and Goodwin, Lynne A. and Bouffard, Pascal and Li, Lewyn and Osterberger, Jolene and Harkins, Timothy T. and Slater, Steven C. and Donohue, Timothy J. and Currie, Cameron R.},
  editor    = {Sonnenburg, Justin},
  year      = {2010},
  month     = sep,
  pages     = {e1001129}
}


 @article{McFall_Ngai_2007,
  title     = {Care for the community},
  volume    = {445},
  issn      = {1476-4687},
  url       = {http://dx.doi.org/10.1038/445153a},
  doi       = {10.1038/445153a},
  number    = {7124},
  journal   = {Nature},
  publisher = {Springer Science and Business Media LLC},
  author    = {McFall-Ngai, Margaret},
  year      = {2007},
  month     = jan,
  pages     = {153–153}
}


 @article{Wendling_2015,
  title     = {Adaptation to enemy shifts: rapid resistance evolution to local
               Vibrio
               spp. in invasive Pacific oysters},
  volume    = {282},
  issn      = {1471-2954},
  url       = {http://dx.doi.org/10.1098/rspb.2014.2244},
  doi       = {10.1098/rspb.2014.2244},
  number    = {1804},
  journal   = {Proceedings of the Royal Society B: Biological Sciences},
  publisher = {The Royal Society},
  author    = {Wendling, Carolin C. and Wegner, K. Mathias},
  year      = {2015},
  month     = apr,
  pages     = {20142244}
}


 @article{Tian_2008,
  title     = {Accounting for ancestry: population substructure and genome-wide association studies},
  volume    = {17},
  issn      = {1460-2083},
  url       = {http://dx.doi.org/10.1093/hmg/ddn268},
  doi       = {10.1093/hmg/ddn268},
  number    = {R2},
  journal   = {Human Molecular Genetics},
  publisher = {Oxford University Press (OUP)},
  author    = {Tian, C. and Gregersen, P. K. and Seldin, M. F.},
  year      = {2008},
  month     = oct,
  pages     = {R143–R150}
}


 @article{Qin_2012,
  title     = {A metagenome-wide association study of gut microbiota in type 2 diabetes},
  volume    = {490},
  issn      = {1476-4687},
  url       = {http://dx.doi.org/10.1038/nature11450},
  doi       = {10.1038/nature11450},
  number    = {7418},
  journal   = {Nature},
  publisher = {Springer Science and Business Media LLC},
  author    = {Qin, Junjie and Li, Yingrui and Cai, Zhiming and Li, Shenghui and Zhu, Jianfeng and Zhang, Fan and Liang, Suisha and Zhang, Wenwei and Guan, Yuanlin and Shen, Dongqian and Peng, Yangqing and Zhang, Dongya and Jie, Zhuye and Wu, Wenxian and Qin, Youwen and Xue, Wenbin and Li, Junhua and Han, Lingchuan and Lu, Donghui and Wu, Peixian and Dai, Yali and Sun, Xiaojuan and Li, Zesong and Tang, Aifa and Zhong, Shilong and Li, Xiaoping and Chen, Weineng and Xu, Ran and Wang, Mingbang and Feng, Qiang and Gong, Meihua and Yu, Jing and Zhang, Yanyan and Zhang, Ming and Hansen, Torben and Sanchez, Gaston and Raes, Jeroen and Falony, Gwen and Okuda, Shujiro and Almeida, Mathieu and LeChatelier, Emmanuelle and Renault, Pierre and Pons, Nicolas and Batto, Jean-Michel and Zhang, Zhaoxi and Chen, Hua and Yang, Ruifu and Zheng, Weimou and Li, Songgang and Yang, Huanming and Wang, Jian and Ehrlich, S. Dusko and Nielsen, Rasmus and Pedersen, Oluf and Kristiansen, Karsten and Wang, Jun},
  year      = {2012},
  month     = sep,
  pages     = {55–60}
}


 @article{2010,
  title     = {A human gut microbial gene catalogue established by metagenomic sequencing},
  volume    = {464},
  issn      = {1476-4687},
  url       = {http://dx.doi.org/10.1038/nature08821},
  doi       = {10.1038/nature08821},
  number    = {7285},
  journal   = {Nature},
  publisher = {Springer Science and Business Media LLC},
  author    = {Qin, Junjie and Li, Ruiqiang and Raes, Jeroen and Arumugam, Manimozhiyan and Burgdorf, Kristoffer Solvsten and Manichanh, Chaysavanh and Nielsen, Trine and Pons, Nicolas and Levenez, Florence and Yamada, Takuji and Mende, Daniel R. and Li, Junhua and Xu, Junming and Li, Shaochuan and Li, Dongfang and Cao, Jianjun and Wang, Bo and Liang, Huiqing and Zheng, Huisong and Xie, Yinlong and Tap, Julien and Lepage, Patricia and Bertalan, Marcelo and Batto, Jean-Michel and Hansen, Torben and Le Paslier, Denis and Linneberg, Allan and Nielsen, H. Bjørn and Pelletier, Eric and Renault, Pierre and Sicheritz-Ponten, Thomas and Turner, Keith and Zhu, Hongmei and Yu, Chang and Li, Shengting and Jian, Min and Zhou, Yan and Li, Yingrui and Zhang, Xiuqing and Li, Songgang and Qin, Nan and Yang, Huanming and Wang, Jian and Brunak, Søren and Doré, Joel and Guarner, Francisco and Kristiansen, Karsten and Pedersen, Oluf and Parkhill, Julian and Weissenbach, Jean and Bork, Peer and Ehrlich, S. Dusko and Wang, Jun},
  year      = {2010},
  month     = mar,
  pages     = {59–65}
}


 @article{Turnbaugh_2008,
  title     = {A core gut microbiome in obese and lean twins},
  volume    = {457},
  issn      = {1476-4687},
  url       = {http://dx.doi.org/10.1038/nature07540},
  doi       = {10.1038/nature07540},
  number    = {7228},
  journal   = {Nature},
  publisher = {Springer Science and Business Media LLC},
  author    = {Turnbaugh, Peter J. and Hamady, Micah and Yatsunenko, Tanya and Cantarel, Brandi L. and Duncan, Alexis and Ley, Ruth E. and Sogin, Mitchell L. and Jones, William J. and Roe, Bruce A. and Affourtit, Jason P. and Egholm, Michael and Henrissat, Bernard and Heath, Andrew C. and Knight, Rob and Gordon, Jeffrey I.},
  year      = {2008},
  month     = nov,
  pages     = {480–484}
}


 @article{Spor_2011,
  title     = {Unravelling the effects of the environment and host genotype on the gut microbiome},
  volume    = {9},
  issn      = {1740-1534},
  url       = {http://dx.doi.org/10.1038/nrmicro2540},
  doi       = {10.1038/nrmicro2540},
  number    = {4},
  journal   = {Nature Reviews Microbiology},
  publisher = {Springer Science and Business Media LLC},
  author    = {Spor, Aymé and Koren, Omry and Ley, Ruth},
  year      = {2011},
  month     = mar,
  pages     = {279–290}
}


 @article{Akbar_2022,
  title     = {Understanding host-microbiome-environment interactions: Insights from Daphnia as a model organism},
  volume    = {808},
  issn      = {0048-9697},
  url       = {http://dx.doi.org/10.1016/j.scitotenv.2021.152093},
  doi       = {10.1016/j.scitotenv.2021.152093},
  journal   = {Science of The Total Environment},
  publisher = {Elsevier BV},
  author    = {Akbar, Siddiq and Gu, Lei and Sun, Yunfei and Zhang, Lu and Lyu, Kai and Huang, Yuan and Yang, Zhou},
  year      = {2022},
  month     = feb,
  pages     = {152093}
}


 @article{Gilbert_2020,
  title     = {Tropical pitcher plants (Nepenthes) act as ecological filters by altering properties of their fluid microenvironments},
  volume    = {10},
  issn      = {2045-2322},
  url       = {http://dx.doi.org/10.1038/s41598-020-61193-x},
  doi       = {10.1038/s41598-020-61193-x},
  number    = {1},
  journal   = {Scientific Reports},
  publisher = {Springer Science and Business Media LLC},
  author    = {Gilbert, Kadeem J. and Bittleston, Leonora S. and Tong, Wenfei and Pierce, Naomi E.},
  year      = {2020},
  month     = mar
}


 @article{Bulteel_2021,
  title     = {The Role of Microbiome and Genotype in Daphnia magna upon Parasite Re-Exposure},
  volume    = {12},
  issn      = {2073-4425},
  url       = {http://dx.doi.org/10.3390/genes12010070},
  doi       = {10.3390/genes12010070},
  number    = {1},
  journal   = {Genes},
  publisher = {MDPI AG},
  author    = {Bulteel, Lore and Houwenhuyse, Shira and Declerck, Steven A. J. and Decaestecker, Ellen},
  year      = {2021},
  month     = jan,
  pages     = {70}
}


 @article{Xu_2022,
  title     = {The role of genotype and diet in shaping gut microbiome in a genetic vitamin A deficient mouse model},
  volume    = {49},
  issn      = {1673-8527},
  url       = {http://dx.doi.org/10.1016/j.jgg.2021.08.015},
  doi       = {10.1016/j.jgg.2021.08.015},
  number    = {2},
  journal   = {Journal of Genetics and Genomics},
  publisher = {Elsevier BV},
  author    = {Xu, Jun and Zhang, Jie-Ni and Sun, Bo-Hui and Liu, Qing and Ma, Juan and Zhang, Qian and Liu, Yong-Xin and Chen, Ning and Chen, Feng},
  year      = {2022},
  month     = feb,
  pages     = {155–164}
}


 @article{Tabrett_2020,
  title     = {The influence of host genetics on the microbiome},
  volume    = {9},
  issn      = {2046-1402},
  url       = {http://dx.doi.org/10.12688/f1000research.20835.1},
  doi       = {10.12688/f1000research.20835.1},
  journal   = {F1000Research},
  publisher = {F1000 Research Ltd},
  author    = {Tabrett, Alexandra and Horton, Matthew W.},
  year      = {2020},
  month     = feb,
  pages     = {84}
}


 @article{Ling_2020,
  title     = {The gut microbiota response to helminth infection depends on host sex and genotype},
  volume    = {14},
  issn      = {1751-7370},
  url       = {http://dx.doi.org/10.1038/s41396-020-0589-3},
  doi       = {10.1038/s41396-020-0589-3},
  number    = {5},
  journal   = {The ISME Journal},
  publisher = {Oxford University Press (OUP)},
  author    = {Ling, Fei and Steinel, Natalie and Weber, Jesse and Ma, Lei and Smith, Chris and Correa, Decio and Zhu, Bin and Bolnick, Daniel and Wang, Gaoxue},
  year      = {2020},
  month     = jan,
  pages     = {1141–1153}
}


 @article{Suzuki_2020,
  title     = {The gut microbiota and Bergmann’s rule in wild house mice},
  volume    = {29},
  issn      = {1365-294X},
  url       = {http://dx.doi.org/10.1111/mec.15476},
  doi       = {10.1111/mec.15476},
  number    = {12},
  journal   = {Molecular Ecology},
  publisher = {Wiley},
  author    = {Suzuki, Taichi A. and Martins, Felipe M. and Phifer‐Rixey, Megan and Nachman, Michael W.},
  year      = {2020},
  month     = jun,
  pages     = {2300–2311}
}


 @article{Nielsen_2022,
  title     = {The gut microbiome reflects ancestry despite dietary shifts across a hybrid zone},
  volume    = {26},
  issn      = {1461-0248},
  url       = {http://dx.doi.org/10.1111/ele.14135},
  doi       = {10.1111/ele.14135},
  number    = {1},
  journal   = {Ecology Letters},
  publisher = {Wiley},
  author    = {Nielsen, Danny P. and Harrison, Joshua G. and Byer, Nathan W. and Faske, Trevor M. and Parchman, Thomas L. and Simison, W. Brian and Matocq, Marjorie D.},
  year      = {2022},
  month     = nov,
  pages     = {63–75}
}


 @article{Morella_2019,
  title     = {Successive passaging of a plant-associated microbiome reveals robust habitat and host genotype-dependent selection},
  volume    = {117},
  issn      = {1091-6490},
  url       = {http://dx.doi.org/10.1073/pnas.1908600116},
  doi       = {10.1073/pnas.1908600116},
  number    = {2},
  journal   = {Proceedings of the National Academy of Sciences},
  publisher = {Proceedings of the National Academy of Sciences},
  author    = {Morella, Norma M. and Weng, Francis Cheng-Hsuan and Joubert, Pierre M. and Metcalf, C. Jessica E. and Lindow, Steven and Koskella, Britt},
  year      = {2019},
  month     = dec,
  pages     = {1148–1159}
}


 @article{McCafferty_2013,
  title     = {Stochastic changes over time and not founder effects drive cage effects in microbial community assembly in a mouse model},
  volume    = {7},
  issn      = {1751-7370},
  url       = {http://dx.doi.org/10.1038/ismej.2013.106},
  doi       = {10.1038/ismej.2013.106},
  number    = {11},
  journal   = {The ISME Journal},
  publisher = {Oxford University Press (OUP)},
  author    = {McCafferty, Jonathan and Mühlbauer, Marcus and Gharaibeh, Raad Z and Arthur, Janelle C and Perez-Chanona, Ernesto and Sha, Wei and Jobin, Christian and Fodor, Anthony A},
  year      = {2013},
  month     = jul,
  pages     = {2116–2125}
}


 @article{Beschoren_da_Costa_2022,
  title     = {Soil Origin and Plant Genotype Modulate Switchgrass Aboveground Productivity and Root Microbiome Assembly},
  volume    = {13},
  issn      = {2150-7511},
  url       = {http://dx.doi.org/10.1128/mbio.00079-22},
  doi       = {10.1128/mbio.00079-22},
  number    = {2},
  journal   = {mBio},
  publisher = {American Society for Microbiology},
  author    = {Beschoren da Costa, Pedro and Benucci, Gian Maria Niccolò and Chou, Ming-Yi and Van Wyk, Judson and Chretien, Morgane and Bonito, Gregory},
  editor    = {Gillian Turgeon, B.},
  year      = {2022},
  month     = apr
}


 @article{Evans_2022,
  title     = {Shifts in gut microbiome across five decades of repeated guppy translocations in Trinidadian streams},
  volume    = {289},
  issn      = {1471-2954},
  url       = {http://dx.doi.org/10.1098/rspb.2021.1955},
  doi       = {10.1098/rspb.2021.1955},
  number    = {1975},
  journal   = {Proceedings of the Royal Society B: Biological Sciences},
  publisher = {The Royal Society},
  author    = {Evans, S. E. and Zandonà, E. and Amaral, J. Ribeiro and Fitzpatrick, S. W.},
  year      = {2022},
  month     = may
}


 @article{Assis_2022,
  title     = {Shared and unique responses in the microbiome of allopatric lizards reared in a standardized environment},
  volume    = {339},
  issn      = {2471-5646},
  url       = {http://dx.doi.org/10.1002/jez.2665},
  doi       = {10.1002/jez.2665},
  number    = {1},
  journal   = {Journal of Experimental Zoology Part A: Ecological and Integrative Physiology},
  publisher = {Wiley},
  author    = {Assis, Braulio A. and Bell, Terrence H. and Engler, Heather I. and King, William L.},
  year      = {2022},
  month     = oct,
  pages     = {5–12}
}


 @article{Sharpton_2018,
  title     = {Role of the Gut Microbiome in Vertebrate Evolution},
  volume    = {3},
  issn      = {2379-5077},
  url       = {http://dx.doi.org/10.1128/mSystems.00174-17},
  doi       = {10.1128/msystems.00174-17},
  number    = {2},
  journal   = {mSystems},
  publisher = {American Society for Microbiology},
  author    = {Sharpton, Thomas J.},
  year      = {2018},
  month     = apr
}


 @article{B_lint_2014,
  title     = {Relocation, high‐latitude warming and host genetic identity shape the foliar fungal microbiome of poplars},
  volume    = {24},
  issn      = {1365-294X},
  url       = {http://dx.doi.org/10.1111/mec.13018},
  doi       = {10.1111/mec.13018},
  number    = {1},
  journal   = {Molecular Ecology},
  publisher = {Wiley},
  author    = {Bálint, Miklós and Bartha, László and O’Hara, Robert B. and Olson, Matthew S. and Otte, Jürgen and Pfenninger, Markus and Robertson, Amanda L. and Tiffin, Peter and Schmitt, Imke},
  year      = {2014},
  month     = dec,
  pages     = {235–248}
}


 @article{Shimada_2011,
  title     = {Quantitative Genetics of Body Size and Timing of Maturation in Two Nine-Spined Stickleback (Pungitius pungitius) Populations},
  volume    = {6},
  issn      = {1932-6203},
  url       = {http://dx.doi.org/10.1371/journal.pone.0028859},
  doi       = {10.1371/journal.pone.0028859},
  number    = {12},
  journal   = {PLoS ONE},
  publisher = {Public Library of Science (PLoS)},
  author    = {Shimada, Yukinori and Shikano, Takahito and Kuparinen, Anna and Gonda, Abigél and Leinonen, Tuomas and Merilä, Juha},
  editor    = {Liu, Zhanjiang},
  year      = {2011},
  month     = dec,
  pages     = {e28859}
}


 @article{Zhao_2013,
  title     = {Quantitative Genetic Background of the Host Influences Gut Microbiomes in Chickens},
  volume    = {3},
  issn      = {2045-2322},
  url       = {http://dx.doi.org/10.1038/srep01163},
  doi       = {10.1038/srep01163},
  number    = {1},
  journal   = {Scientific Reports},
  publisher = {Springer Science and Business Media LLC},
  author    = {Zhao, Lele and Wang, Gang and Siegel, Paul and He, Chuan and Wang, Hezhong and Zhao, Wenjing and Zhai, Zhengxiao and Tian, Fengwei and Zhao, Jianxin and Zhang, Hao and Sun, Zikui and Chen, Wei and Zhang, Yan and Meng, He},
  year      = {2013},
  month     = jan
}


 @article{Khachatryan_2008,
  title     = {Predominant Role of Host Genetics in Controlling the Composition of Gut Microbiota},
  volume    = {3},
  issn      = {1932-6203},
  url       = {http://dx.doi.org/10.1371/journal.pone.0003064},
  doi       = {10.1371/journal.pone.0003064},
  number    = {8},
  journal   = {PLoS ONE},
  publisher = {Public Library of Science (PLoS)},
  author    = {Khachatryan, Zaruhi A. and Ktsoyan, Zhanna A. and Manukyan, Gayane P. and Kelly, Denise and Ghazaryan, Karine A. and Aminov, Rustam I.},
  editor    = {Fraser, James Anthony},
  year      = {2008},
  month     = aug,
  pages     = {e3064}
}


 @article{Steury_2019,
  title     = {Population Genetic Divergence and Environment Influence the Gut Microbiome in Oregon Threespine Stickleback},
  volume    = {10},
  issn      = {2073-4425},
  url       = {http://dx.doi.org/10.3390/genes10070484},
  doi       = {10.3390/genes10070484},
  number    = {7},
  journal   = {Genes},
  publisher = {MDPI AG},
  author    = {Steury, Robert A. and Currey, Mark C. and Cresko, William A. and Bohannan, Brendan J. M.},
  year      = {2019},
  month     = jun,
  pages     = {484}
}


 @article{Khan_2019,
  title     = {Polymorphic Immune Mechanisms Regulate Commensal Repertoire},
  volume    = {29},
  issn      = {2211-1247},
  url       = {http://dx.doi.org/10.1016/j.celrep.2019.09.010},
  doi       = {10.1016/j.celrep.2019.09.010},
  number    = {3},
  journal   = {Cell Reports},
  publisher = {Elsevier BV},
  author    = {Khan, Aly A. and Yurkovetskiy, Leonid and O’Grady, Kelly and Pickard, Joseph M. and de Pooter, Renée and Antonopoulos, Dionysios A. and Golovkina, Tatyana and Chervonsky, Alexander},
  year      = {2019},
  month     = oct,
  pages     = {541-550.e4}
}


 @article{Li_2018,
  title     = {Plant Phenotypic Traits Eventually Shape Its Microbiota: A Common Garden Test},
  volume    = {9},
  issn      = {1664-302X},
  url       = {http://dx.doi.org/10.3389/fmicb.2018.02479},
  doi       = {10.3389/fmicb.2018.02479},
  journal   = {Frontiers in Microbiology},
  publisher = {Frontiers Media SA},
  author    = {Li, Yunshi and Wu, Xiukun and Chen, Tuo and Wang, Wanfu and Liu, Guangxiu and Zhang, Wei and Li, Shiweng and Wang, Minghao and Zhao, Changming and Zhou, Huaizhe and Zhang, Gaosen},
  year      = {2018},
  month     = nov
}


 @inbook{Deng_2022,
  title     = {Plant Microbiome-Based Genome-Wide Association Studies},
  isbn      = {9781071622377},
  issn      = {1940-6029},
  url       = {http://dx.doi.org/10.1007/978-1-0716-2237-7_20},
  doi       = {10.1007/978-1-0716-2237-7_20},
  booktitle = {Genome-Wide Association Studies},
  publisher = {Springer US},
  author    = {Deng, Siwen and Meier, Michael A. and Caddell, Daniel and Yang, Jinliang and Coleman-Derr, Devin},
  year      = {2022},
  pages     = {353–367}
}


 @article{Holmes_2022,
  title     = {Phylogenetically under‐dispersed gut microbiomes are not correlated with host genomic heterozygosity in a genetically diverse reptile community},
  volume    = {32},
  issn      = {1365-294X},
  url       = {http://dx.doi.org/10.1111/mec.16733},
  doi       = {10.1111/mec.16733},
  number    = {1},
  journal   = {Molecular Ecology},
  publisher = {Wiley},
  author    = {Holmes, Iris A. and Grundler, Michael C.},
  year      = {2022},
  month     = oct,
  pages     = {258–274}
}


 @article{Rennison_2019,
  title     = {Parallel changes in gut microbiome composition and function during colonization, local adaptation and ecological speciation},
  volume    = {286},
  issn      = {1471-2954},
  url       = {http://dx.doi.org/10.1098/rspb.2019.1911},
  doi       = {10.1098/rspb.2019.1911},
  number    = {1916},
  journal   = {Proceedings of the Royal Society B: Biological Sciences},
  publisher = {The Royal Society},
  author    = {Rennison, Diana J. and Rudman, Seth M. and Schluter, Dolph},
  year      = {2019},
  month     = dec,
  pages     = {20191911}
}


 @article{McKnite_2012,
  title     = {Murine Gut Microbiota Is Defined by Host Genetics and Modulates Variation of Metabolic Traits},
  volume    = {7},
  issn      = {1932-6203},
  url       = {http://dx.doi.org/10.1371/journal.pone.0039191},
  doi       = {10.1371/journal.pone.0039191},
  number    = {6},
  journal   = {PLoS ONE},
  publisher = {Public Library of Science (PLoS)},
  author    = {McKnite, Autumn M. and Perez-Munoz, Maria Elisa and Lu, Lu and Williams, Evan G. and Brewer, Simon and Andreux, Pénélope A. and Bastiaansen, John W. M. and Wang, Xusheng and Kachman, Stephen D. and Auwerx, Johan and Williams, Robert W. and Benson, Andrew K. and Peterson, Daniel A. and Ciobanu, Daniel C.},
  editor    = {White, Bryan A.},
  year      = {2012},
  month     = jun,
  pages     = {e39191}
}


 @article{Li_2017,
  title     = {Multi-Omics Analysis Reveals a Correlation between the Host Phylogeny, Gut Microbiota and Metabolite Profiles in Cyprinid Fishes},
  volume    = {8},
  issn      = {1664-302X},
  url       = {http://dx.doi.org/10.3389/fmicb.2017.00454},
  doi       = {10.3389/fmicb.2017.00454},
  journal   = {Frontiers in Microbiology},
  publisher = {Frontiers Media SA},
  author    = {Li, Tongtong and Long, Meng and Li, Huan and Gatesoupe, François-Joël and Zhang, Xujie and Zhang, Qianqian and Feng, Dongyue and Li, Aihua},
  year      = {2017},
  month     = mar
}


 @article{Heras_2022,
  title     = {Minimal overall divergence of the gut microbiome in an adaptive radiation of Cyprinodon pupfishes despite potential adaptive enrichment for scale-eating},
  volume    = {17},
  issn      = {1932-6203},
  url       = {http://dx.doi.org/10.1371/journal.pone.0273177},
  doi       = {10.1371/journal.pone.0273177},
  number    = {9},
  journal   = {PLOS ONE},
  publisher = {Public Library of Science (PLoS)},
  author    = {Heras, Joseph and Martin, Christopher H.},
  editor    = {Meyer, Axel},
  year      = {2022},
  month     = sep,
  pages     = {e0273177}
}


 @article{Lumibao_2022,
  title     = {Microbial mediation of salinity stress response varies by plant genotype and provenance over time},
  volume    = {31},
  issn      = {1365-294X},
  url       = {http://dx.doi.org/10.1111/mec.16603},
  doi       = {10.1111/mec.16603},
  number    = {17},
  journal   = {Molecular Ecology},
  publisher = {Wiley},
  author    = {Lumibao, Candice Y. and Torres Martínez, Lorena and Megonigal, J. Patrick and Van Bael, Sunshine A. and Blum, Michael J.},
  year      = {2022},
  month     = jul,
  pages     = {4571–4585}
}


 @article{Wagner_2021,
  title     = {Microbe-dependent heterosis in maize},
  volume    = {118},
  issn      = {1091-6490},
  url       = {http://dx.doi.org/10.1073/pnas.2021965118},
  doi       = {10.1073/pnas.2021965118},
  number    = {30},
  journal   = {Proceedings of the National Academy of Sciences},
  publisher = {Proceedings of the National Academy of Sciences},
  author    = {Wagner, Maggie R. and Tang, Clara and Salvato, Fernanda and Clouse, Kayla M. and Bartlett, Alexandria and Vintila, Simina and Phillips, Laura and Sermons, Shannon and Hoffmann, Mark and Balint-Kurti, Peter J. and Kleiner, Manuel},
  year      = {2021},
  month     = jul
}


 @article{Bolnick_2014,
  title     = {Major <scp>H</scp>istocompatibility <scp>C</scp>omplex class <scp>II</scp>b polymorphism influences gut microbiota composition and diversity},
  volume    = {23},
  issn      = {1365-294X},
  url       = {http://dx.doi.org/10.1111/mec.12846},
  doi       = {10.1111/mec.12846},
  number    = {19},
  journal   = {Molecular Ecology},
  publisher = {Wiley},
  author    = {Bolnick, Daniel I. and Snowberg, Lisa K. and Caporaso, J. Gregory and Lauber, Chris and Knight, Rob and Stutz, William E.},
  year      = {2014},
  month     = jul,
  pages     = {4831–4845}
}


 @article{Schaal_2022,
  title     = {Links between host genetics, metabolism, gut microbiome and amoebic gill disease (AGD) in Atlantic salmon},
  volume    = {4},
  issn      = {2524-4671},
  url       = {http://dx.doi.org/10.1186/s42523-022-00203-x},
  doi       = {10.1186/s42523-022-00203-x},
  number    = {1},
  journal   = {Animal Microbiome},
  publisher = {Springer Science and Business Media LLC},
  author    = {Schaal, Patrick and Cheaib, Bachar and Kaufmann, Joshka and Phillips, Karl and Ryder, Liz and McGinnity, Phil and Llewellyn, Martin},
  year      = {2022},
  month     = sep
}


 @article{Walters_2018,
  title     = {Large-scale replicated field study of maize rhizosphere identifies heritable microbes},
  volume    = {115},
  issn      = {1091-6490},
  url       = {http://dx.doi.org/10.1073/pnas.1800918115},
  doi       = {10.1073/pnas.1800918115},
  number    = {28},
  journal   = {Proceedings of the National Academy of Sciences},
  publisher = {Proceedings of the National Academy of Sciences},
  author    = {Walters, William A. and Jin, Zhao and Youngblut, Nicholas and Wallace, Jason G. and Sutter, Jessica and Zhang, Wei and González-Peña, Antonio and Peiffer, Jason and Koren, Omry and Shi, Qiaojuan and Knight, Rob and Glavina del Rio, Tijana and Tringe, Susannah G. and Buckler, Edward S. and Dangl, Jeffery L. and Ley, Ruth E.},
  year      = {2018},
  month     = jun,
  pages     = {7368–7373}
}


 @article{Kurilshikov_2021,
  title     = {Large-scale association analyses identify host factors influencing human gut microbiome composition},
  volume    = {53},
  issn      = {1546-1718},
  url       = {http://dx.doi.org/10.1038/s41588-020-00763-1},
  doi       = {10.1038/s41588-020-00763-1},
  number    = {2},
  journal   = {Nature Genetics},
  publisher = {Springer Science and Business Media LLC},
  author    = {Kurilshikov, Alexander and Medina-Gomez, Carolina and Bacigalupe, Rodrigo and Radjabzadeh, Djawad and Wang, Jun and Demirkan, Ayse and Le Roy, Caroline I. and Raygoza Garay, Juan Antonio and Finnicum, Casey T. and Liu, Xingrong and Zhernakova, Daria V. and Bonder, Marc Jan and Hansen, Tue H. and Frost, Fabian and Rühlemann, Malte C. and Turpin, Williams and Moon, Jee-Young and Kim, Han-Na and Lüll, Kreete and Barkan, Elad and Shah, Shiraz A. and Fornage, Myriam and Szopinska-Tokov, Joanna and Wallen, Zachary D. and Borisevich, Dmitrii and Agreus, Lars and Andreasson, Anna and Bang, Corinna and Bedrani, Larbi and Bell, Jordana T. and Bisgaard, Hans and Boehnke, Michael and Boomsma, Dorret I. and Burk, Robert D. and Claringbould, Annique and Croitoru, Kenneth and Davies, Gareth E. and van Duijn, Cornelia M. and Duijts, Liesbeth and Falony, Gwen and Fu, Jingyuan and van der Graaf, Adriaan and Hansen, Torben and Homuth, Georg and Hughes, David A. and Ijzerman, Richard G. and Jackson, Matthew A. and Jaddoe, Vincent W. V. and Joossens, Marie and Jørgensen, Torben and Keszthelyi, Daniel and Knight, Rob and Laakso, Markku and Laudes, Matthias and Launer, Lenore J. and Lieb, Wolfgang and Lusis, Aldons J. and Masclee, Ad A. M. and Moll, Henriette A. and Mujagic, Zlatan and Qibin, Qi and Rothschild, Daphna and Shin, Hocheol and Sørensen, Søren J. and Steves, Claire J. and Thorsen, Jonathan and Timpson, Nicholas J. and Tito, Raul Y. and Vieira-Silva, Sara and Völker, Uwe and Völzke, Henry and Võsa, Urmo and Wade, Kaitlin H. and Walter, Susanna and Watanabe, Kyoko and Weiss, Stefan and Weiss, Frank U. and Weissbrod, Omer and Westra, Harm-Jan and Willemsen, Gonneke and Payami, Haydeh and Jonkers, Daisy M. A. E. and Arias Vasquez, Alejandro and de Geus, Eco J. C. and Meyer, Katie A. and Stokholm, Jakob and Segal, Eran and Org, Elin and Wijmenga, Cisca and Kim, Hyung-Lae and Kaplan, Robert C. and Spector, Tim D. and Uitterlinden, Andre G. and Rivadeneira, Fernando and Franke, Andre and Lerch, Markus M. and Franke, Lude and Sanna, Serena and D’Amato, Mauro and Pedersen, Oluf and Paterson, Andrew D. and Kraaij, Robert and Raes, Jeroen and Zhernakova, Alexandra},
  year      = {2021},
  month     = jan,
  pages     = {156–165}
}


 @article{Burns_2017,
  title     = {Interhost dispersal alters microbiome assembly and can overwhelm host innate immunity in an experimental zebrafish model},
  volume    = {114},
  issn      = {1091-6490},
  url       = {http://dx.doi.org/10.1073/pnas.1702511114},
  doi       = {10.1073/pnas.1702511114},
  number    = {42},
  journal   = {Proceedings of the National Academy of Sciences},
  publisher = {Proceedings of the National Academy of Sciences},
  author    = {Burns, Adam R. and Miller, Elizabeth and Agarwal, Meghna and Rolig, Annah S. and Milligan-Myhre, Kathryn and Seredick, Steve and Guillemin, Karen and Bohannan, Brendan J. M.},
  year      = {2017},
  month     = oct,
  pages     = {11181–11186}
}


 @article{Zhang_2009,
  title     = {Interactions between gut microbiota, host genetics and diet relevant to development of metabolic syndromes in mice},
  volume    = {4},
  issn      = {1751-7370},
  url       = {http://dx.doi.org/10.1038/ismej.2009.112},
  doi       = {10.1038/ismej.2009.112},
  number    = {2},
  journal   = {The ISME Journal},
  publisher = {Oxford University Press (OUP)},
  author    = {Zhang, Chenhong and Zhang, Menghui and Wang, Shengyue and Han, Ruijun and Cao, Youfang and Hua, Weiying and Mao, Yuejian and Zhang, Xiaojun and Pang, Xiaoyan and Wei, Chaochun and Zhao, Guoping and Chen, Yan and Zhao, Liping},
  year      = {2009},
  month     = oct,
  pages     = {232–241}
}


 @article{Ussar_2015,
  title     = {Interactions between Gut Microbiota, Host Genetics and Diet Modulate the Predisposition to Obesity and Metabolic Syndrome},
  volume    = {22},
  issn      = {1550-4131},
  url       = {http://dx.doi.org/10.1016/j.cmet.2015.07.007},
  doi       = {10.1016/j.cmet.2015.07.007},
  number    = {3},
  journal   = {Cell Metabolism},
  publisher = {Elsevier BV},
  author    = {Ussar, Siegfried and Griffin, Nicholas W. and Bezy, Olivier and Fujisaka, Shiho and Vienberg, Sara and Softic, Samir and Deng, Luxue and Bry, Lynn and Gordon, Jeffrey I. and Kahn, C. Ronald},
  year      = {2015},
  month     = sep,
  pages     = {516–530}
}


 @article{Liu_2018,
  title     = {Interaction of genotype and diet on small intestine microbiota of Japanese quail fed a cholesterol enriched diet},
  volume    = {8},
  issn      = {2045-2322},
  url       = {http://dx.doi.org/10.1038/s41598-018-20508-9},
  doi       = {10.1038/s41598-018-20508-9},
  number    = {1},
  journal   = {Scientific Reports},
  publisher = {Springer Science and Business Media LLC},
  author    = {Liu, Shasha and Tun, Hein Min and Leung, Frederick C. and Bennett, Darin C. and Zhang, Hongfu and Cheng, Kimberly M.},
  year      = {2018},
  month     = feb
}


 @article{Milligan_McClellan_2016,
  title     = {Innate immune responses to gut microbiota differ between oceanic and freshwater threespine stickleback populations},
  volume    = {9},
  issn      = {1754-8403},
  url       = {http://dx.doi.org/10.1242/dmm.021881},
  doi       = {10.1242/dmm.021881},
  number    = {2},
  journal   = {Disease Models \& Mechanisms},
  publisher = {The Company of Biologists},
  author    = {Milligan-McClellan, Kathryn and Small, Clayton M. and Mittge, Erika K. and Agarwal, Meghna and Currey, Mark and Cresko, William A. and Guillemin, Karen},
  year      = {2016},
  month     = feb,
  pages     = {187–198}
}


 @article{Hildebrand_2013,
  title     = {Inflammation-associated enterotypes, host genotype, cage and inter-individual effects drive gut microbiota variation in common laboratory mice},
  volume    = {14},
  issn      = {1474-760X},
  url       = {http://dx.doi.org/10.1186/gb-2013-14-1-r4},
  doi       = {10.1186/gb-2013-14-1-r4},
  number    = {1},
  journal   = {Genome Biology},
  publisher = {Springer Science and Business Media LLC},
  author    = {Hildebrand, Falk and Nguyen, Thi Loan Anh and Brinkman, Brigitta and Yunta, Roberto Garcia and Cauwe, Benedicte and Vandenabeele, Peter and Liston, Adrian and Raes, Jeroen},
  year      = {2013},
  month     = jan
}


 @article{Bolnick_2014,
  title     = {Individuals’ diet diversity influences gut microbial diversity in two freshwater fish (threespine stickleback and Eurasian perch)},
  volume    = {17},
  issn      = {1461-0248},
  url       = {http://dx.doi.org/10.1111/ele.12301},
  doi       = {10.1111/ele.12301},
  number    = {8},
  journal   = {Ecology Letters},
  publisher = {Wiley},
  author    = {Bolnick, Daniel I. and Snowberg, Lisa K. and Hirsch, Philipp E. and Lauber, Christian L. and Knight, Rob and Caporaso, J. Gregory and Svanbäck, Richard},
  editor    = {Post, David},
  year      = {2014},
  month     = may,
  pages     = {979–987}
}


 @article{Benson_2010,
  title     = {Individuality in gut microbiota composition is a complex polygenic trait shaped by multiple environmental and host genetic factors},
  volume    = {107},
  issn      = {1091-6490},
  url       = {http://dx.doi.org/10.1073/pnas.1007028107},
  doi       = {10.1073/pnas.1007028107},
  number    = {44},
  journal   = {Proceedings of the National Academy of Sciences},
  publisher = {Proceedings of the National Academy of Sciences},
  author    = {Benson, Andrew K. and Kelly, Scott A. and Legge, Ryan and Ma, Fangrui and Low, Soo Jen and Kim, Jaehyoung and Zhang, Min and Oh, Phaik Lyn and Nehrenberg, Derrick and Hua, Kunjie and Kachman, Stephen D. and Moriyama, Etsuko N. and Walter, Jens and Peterson, Daniel A. and Pomp, Daniel},
  year      = {2010},
  month     = oct,
  pages     = {18933–18938}
}


 @article{Bolnick_2014,
  title     = {Individual diet has sex-dependent effects on vertebrate gut microbiota},
  volume    = {5},
  issn      = {2041-1723},
  url       = {http://dx.doi.org/10.1038/ncomms5500},
  doi       = {10.1038/ncomms5500},
  number    = {1},
  journal   = {Nature Communications},
  publisher = {Springer Science and Business Media LLC},
  author    = {Bolnick, Daniel I. and Snowberg, Lisa K. and Hirsch, Philipp E. and Lauber, Christian L. and Org, Elin and Parks, Brian and Lusis, Aldons J. and Knight, Rob and Caporaso, J. Gregory and Svanbäck, Richard},
  year      = {2014},
  month     = jul
}


 @article{Fuess_2021,
  title     = {Immune Gene Expression Covaries with Gut Microbiome Composition in Stickleback},
  volume    = {12},
  issn      = {2150-7511},
  url       = {http://dx.doi.org/10.1128/mBio.00145-21},
  doi       = {10.1128/mbio.00145-21},
  number    = {3},
  journal   = {mBio},
  publisher = {American Society for Microbiology},
  author    = {Fuess, Lauren E. and den Haan, Stijn and Ling, Fei and Weber, Jesse N. and Steinel, Natalie C. and Bolnick, Daniel I.},
  editor    = {Rawls, John F. and McFall-Ngai, Margaret J.},
  year      = {2021},
  month     = jun
}


 @article{Goodrich_2014,
  title     = {Human Genetics Shape the Gut Microbiome},
  volume    = {159},
  issn      = {0092-8674},
  url       = {http://dx.doi.org/10.1016/j.cell.2014.09.053},
  doi       = {10.1016/j.cell.2014.09.053},
  number    = {4},
  journal   = {Cell},
  publisher = {Elsevier BV},
  author    = {Goodrich, Julia K. and Waters, Jillian L. and Poole, Angela C. and Sutter, Jessica L. and Koren, Omry and Blekhman, Ran and Beaumont, Michelle and Van Treuren, William and Knight, Rob and Bell, Jordana T. and Spector, Timothy D. and Clark, Andrew G. and Ley, Ruth E.},
  year      = {2014},
  month     = nov,
  pages     = {789–799}
}


 @article{Macke_2017,
  title     = {Host-genotype dependent gut microbiota drives zooplankton tolerance to toxic cyanobacteria},
  volume    = {8},
  issn      = {2041-1723},
  url       = {http://dx.doi.org/10.1038/s41467-017-01714-x},
  doi       = {10.1038/s41467-017-01714-x},
  number    = {1},
  journal   = {Nature Communications},
  publisher = {Springer Science and Business Media LLC},
  author    = {Macke, Emilie and Callens, Martijn and De Meester, Luc and Decaestecker, Ellen},
  year      = {2017},
  month     = nov
}


 @article{Rajarajan_2022,
  title     = {Host-Associated Bacterial Communities Vary Between Daphnia galeata Genotypes but Not by Host Genetic Distance},
  volume    = {85},
  issn      = {1432-184X},
  url       = {http://dx.doi.org/10.1007/s00248-022-02011-x},
  doi       = {10.1007/s00248-022-02011-x},
  number    = {4},
  journal   = {Microbial Ecology},
  publisher = {Springer Science and Business Media LLC},
  author    = {Rajarajan, Amruta and Wolinska, Justyna and Walser, Jean-Claude and Dennis, Stuart R. and Spaak, Piet},
  year      = {2022},
  month     = apr,
  pages     = {1578–1589}
}


 @article{Hahn_2022,
  title     = {Host phenotype and microbiome vary with infection status, parasite genotype, and parasite microbiome composition},
  volume    = {31},
  issn      = {1365-294X},
  url       = {http://dx.doi.org/10.1111/mec.16344},
  doi       = {10.1111/mec.16344},
  number    = {5},
  journal   = {Molecular Ecology},
  publisher = {Wiley},
  author    = {Hahn, Megan A. and Piecyk, Agnes and Jorge, Fátima and Cerrato, Robert and Kalbe, Martin and Dheilly, Nolwenn M.},
  year      = {2022},
  month     = jan,
  pages     = {1577–1594}
}


 @article{Sison_Mangus_2018,
  title     = {Host genotype-specific microbiota do not influence the susceptibility of D. magna to a bacterial pathogen},
  volume    = {8},
  issn      = {2045-2322},
  url       = {http://dx.doi.org/10.1038/s41598-018-27681-x},
  doi       = {10.1038/s41598-018-27681-x},
  number    = {1},
  journal   = {Scientific Reports},
  publisher = {Springer Science and Business Media LLC},
  author    = {Sison-Mangus, Marilou P. and Metzger, César M. J. A. and Ebert, Dieter},
  year      = {2018},
  month     = jun
}


 @article{Ahern_2021,
  title     = {Host genotype structures the microbiome of a globally dispersed marine phytoplankton},
  volume    = {118},
  issn      = {1091-6490},
  url       = {http://dx.doi.org/10.1073/pnas.2105207118},
  doi       = {10.1073/pnas.2105207118},
  number    = {48},
  journal   = {Proceedings of the National Academy of Sciences},
  publisher = {Proceedings of the National Academy of Sciences},
  author    = {Ahern, Olivia M. and Whittaker, Kerry A. and Williams, Tiffany C. and Hunt, Dana E. and Rynearson, Tatiana A.},
  year      = {2021},
  month     = nov
}


 @article{Hern_ndez_Ter_n_2020,
  title     = {Host genotype explains rhizospheric microbial community composition: the case of wild cotton metapopulations (Gossypium hirsutum L.) in Mexico},
  volume    = {96},
  issn      = {1574-6941},
  url       = {http://dx.doi.org/10.1093/femsec/fiaa109},
  doi       = {10.1093/femsec/fiaa109},
  number    = {8},
  journal   = {FEMS Microbiology Ecology},
  publisher = {Oxford University Press (OUP)},
  author    = {Hernández-Terán, Alejandra and Navarro-Díaz, Marcelo and Benítez, Mariana and Lira, Rafael and Wegier, Ana and Escalante, Ana E},
  year      = {2020},
  month     = jun
}


 @article{Small_2017,
  title     = {Host Genotype and Microbiota Contribute Asymmetrically to Transcriptional Variation in the Threespine Stickleback Gut},
  volume    = {9},
  issn      = {1759-6653},
  url       = {http://dx.doi.org/10.1093/gbe/evx014},
  doi       = {10.1093/gbe/evx014},
  number    = {3},
  journal   = {Genome Biology and Evolution},
  publisher = {Oxford University Press (OUP)},
  author    = {Small, Clayton M. and Milligan-Myhre, Kathryn and Bassham, Susan and Guillemin, Karen and Cresko, William A.},
  year      = {2017},
  month     = mar,
  pages     = {504–520}
}


 @article{Dowden_2020,
  title     = {Host genotype and exercise exhibit species-level selection for members of the gut bacterial communities in the mouse digestive system},
  volume    = {10},
  issn      = {2045-2322},
  url       = {http://dx.doi.org/10.1038/s41598-020-65740-4},
  doi       = {10.1038/s41598-020-65740-4},
  number    = {1},
  journal   = {Scientific Reports},
  publisher = {Springer Science and Business Media LLC},
  author    = {Dowden, R. A. and McGuinness, L. R. and Wisniewski, P. J. and Campbell, S. C. and Guers, J. J. and Oydanich, M. and Vatner, S. F. and Häggblom, M. M. and Kerkhof, L. J.},
  year      = {2020},
  month     = jun
}


 @article{Wagner_2016,
  title     = {Host genotype and age shape the leaf and root microbiomes of a wild perennial plant},
  volume    = {7},
  issn      = {2041-1723},
  url       = {http://dx.doi.org/10.1038/ncomms12151},
  doi       = {10.1038/ncomms12151},
  number    = {1},
  journal   = {Nature Communications},
  publisher = {Springer Science and Business Media LLC},
  author    = {Wagner, Maggie R. and Lundberg, Derek S and del Rio, Tijana G. and Tringe, Susannah G. and Dangl, Jeffery L. and Mitchell-Olds, Thomas},
  year      = {2016},
  month     = jul
}


 @article{Sutherland_2022,
  title     = {Host genomic influence on bacterial composition in the switchgrass rhizosphere},
  volume    = {31},
  issn      = {1365-294X},
  url       = {http://dx.doi.org/10.1111/mec.16549},
  doi       = {10.1111/mec.16549},
  number    = {14},
  journal   = {Molecular Ecology},
  publisher = {Wiley},
  author    = {Sutherland, Jeremy and Bell, Terrence and Trexler, Ryan V. and Carlson, John E. and Lasky, Jesse R.},
  year      = {2022},
  month     = jun,
  pages     = {3934–3950}
}


 @article{Camarinha_Silva_2017,
  title     = {Host Genome Influence on Gut Microbial Composition and Microbial Prediction of Complex Traits in Pigs},
  volume    = {206},
  issn      = {1943-2631},
  url       = {http://dx.doi.org/10.1534/genetics.117.200782},
  doi       = {10.1534/genetics.117.200782},
  number    = {3},
  journal   = {Genetics},
  publisher = {Oxford University Press (OUP)},
  author    = {Camarinha-Silva, Amelia and Maushammer, Maria and Wellmann, Robin and Vital, Marius and Preuss, Siegfried and Bennewitz, Jörn},
  year      = {2017},
  month     = jul,
  pages     = {1637–1644}
}


 @article{Weissbrod_2018,
  title     = {Host genetics and microbiome associations through the lens of genome wide association studies},
  volume    = {44},
  issn      = {1369-5274},
  url       = {http://dx.doi.org/10.1016/j.mib.2018.05.003},
  doi       = {10.1016/j.mib.2018.05.003},
  journal   = {Current Opinion in Microbiology},
  publisher = {Elsevier BV},
  author    = {Weissbrod, Omer and Rothschild, Daphna and Barkan, Elad and Segal, Eran},
  year      = {2018},
  month     = aug,
  pages     = {9–19}
}


 @article{Leamy_2014,
  title     = {Host genetics and diet, but not immunoglobulin A expression, converge to shape compositional features of the gut microbiome in an advanced intercross population of mice},
  volume    = {15},
  issn      = {1474-760X},
  url       = {http://dx.doi.org/10.1186/s13059-014-0552-6},
  doi       = {10.1186/s13059-014-0552-6},
  number    = {12},
  journal   = {Genome Biology},
  publisher = {Springer Science and Business Media LLC},
  author    = {Leamy, Larry J and Kelly, Scott A and Nietfeldt, Joseph and Legge, Ryan M and Ma, Fangrui and Hua, Kunjie and Sinha, Rohita and Peterson, Daniel A and Walter, Jens and Benson, Andrew K and Pomp, Daniel},
  year      = {2014},
  month     = dec
}


 @article{Blekhman_2015,
  title     = {Host genetic variation impacts microbiome composition across human body sites},
  volume    = {16},
  issn      = {1474-760X},
  url       = {http://dx.doi.org/10.1186/s13059-015-0759-1},
  doi       = {10.1186/s13059-015-0759-1},
  number    = {1},
  journal   = {Genome Biology},
  publisher = {Springer Science and Business Media LLC},
  author    = {Blekhman, Ran and Goodrich, Julia K. and Huang, Katherine and Sun, Qi and Bukowski, Robert and Bell, Jordana T. and Spector, Timothy D. and Keinan, Alon and Ley, Ruth E. and Gevers, Dirk and Clark, Andrew G.},
  year      = {2015},
  month     = sep
}


 @article{Suzuki_2019,
  title     = {Host genetic determinants of the gut microbiota of wild mice},
  volume    = {28},
  issn      = {1365-294X},
  url       = {http://dx.doi.org/10.1111/mec.15139},
  doi       = {10.1111/mec.15139},
  number    = {13},
  journal   = {Molecular Ecology},
  publisher = {Wiley},
  author    = {Suzuki, Taichi A. and Phifer‐Rixey, Megan and Mack, Katya L. and Sheehan, Michael J. and Lin, Dana and Bi, Ke and Nachman, Michael W.},
  year      = {2019},
  month     = jun,
  pages     = {3197–3207}
}


 @article{Chaston_2016,
  title     = {Host Genetic Control of the Microbiota Mediates the Drosophila Nutritional Phenotype},
  volume    = {82},
  issn      = {1098-5336},
  url       = {http://dx.doi.org/10.1128/aem.03301-15},
  doi       = {10.1128/aem.03301-15},
  number    = {2},
  journal   = {Applied and Environmental Microbiology},
  publisher = {American Society for Microbiology},
  author    = {Chaston, John M. and Dobson, Adam J. and Newell, Peter D. and Douglas, Angela E.},
  editor    = {Drake, H. L.},
  year      = {2016},
  month     = jan,
  pages     = {671–679}
}


 @article{Campbell_2012,
  title     = {Host genetic and environmental effects on mouse intestinal microbiota},
  volume    = {6},
  issn      = {1751-7370},
  url       = {http://dx.doi.org/10.1038/ismej.2012.54},
  doi       = {10.1038/ismej.2012.54},
  number    = {11},
  journal   = {The ISME Journal},
  publisher = {Oxford University Press (OUP)},
  author    = {Campbell, James H and Foster, Carmen M and Vishnivetskaya, Tatiana and Campbell, Alisha G and Yang, Zamin K and Wymore, Ann and Palumbo, Anthony V and Chesler, Elissa J and Podar, Mircea},
  year      = {2012},
  month     = jun,
  pages     = {2033–2044}
}


 @article{Awany_2020,
  title     = {Heritability jointly explained by host genotype and microbiome: will improve traits prediction?},
  volume    = {22},
  issn      = {1477-4054},
  url       = {http://dx.doi.org/10.1093/bib/bbaa175},
  doi       = {10.1093/bib/bbaa175},
  number    = {3},
  journal   = {Briefings in Bioinformatics},
  publisher = {Oxford University Press (OUP)},
  author    = {Awany, Denis and Chimusa, Emile R},
  year      = {2020},
  month     = aug
}


 @article{Wang_2022,
  title     = {GWAS, MWAS and mGWAS provide insights into precision agriculture based on genotype-dependent microbial effects in foxtail millet},
  volume    = {13},
  issn      = {2041-1723},
  url       = {http://dx.doi.org/10.1038/s41467-022-33238-4},
  doi       = {10.1038/s41467-022-33238-4},
  number    = {1},
  journal   = {Nature Communications},
  publisher = {Springer Science and Business Media LLC},
  author    = {Wang, Yayu and Wang, Xiaolin and Sun, Shuai and Jin, Canzhi and Su, Jianmu and Wei, Jinpu and Luo, Xinyue and Wen, Jiawen and Wei, Tong and Sahu, Sunil Kumar and Zou, Hongfeng and Chen, Hongyun and Mu, Zhixin and Zhang, Gengyun and Liu, Xin and Xu, Xun and Gram, Lone and Yang, Huanming and Wang, Ertao and Liu, Huan},
  year      = {2022},
  month     = oct
}


 @article{Nikouli_2020,
  title     = {Gut Microbiota of Five Sympatrically Farmed Marine Fish Species in the Aegean Sea},
  volume    = {81},
  issn      = {1432-184X},
  url       = {http://dx.doi.org/10.1007/s00248-020-01580-z},
  doi       = {10.1007/s00248-020-01580-z},
  number    = {2},
  journal   = {Microbial Ecology},
  publisher = {Springer Science and Business Media LLC},
  author    = {Nikouli, Eleni and Meziti, Alexandra and Smeti, Evangelia and Antonopoulou, Efthimia and Mente, Eleni and Kormas, Konstantinos Ar.},
  year      = {2020},
  month     = aug,
  pages     = {460–470}
}


 @article{Koch_2012,
  title     = {Gut microbiota instead of host genotype drive the specificity in the interaction of a natural host‐parasite system},
  volume    = {15},
  issn      = {1461-0248},
  url       = {http://dx.doi.org/10.1111/j.1461-0248.2012.01831.x},
  doi       = {10.1111/j.1461-0248.2012.01831.x},
  number    = {10},
  journal   = {Ecology Letters},
  publisher = {Wiley},
  author    = {Koch, Hauke and Schmid‐Hempel, Paul},
  editor    = {Jaenike, John},
  year      = {2012},
  month     = jul,
  pages     = {1095–1103}
}


 @article{Williams_2022,
  title     = {Geographically driven differences in microbiomes ofAcropora cervicornisoriginating from different regions of Florida’s Coral Reef},
  volume    = {10},
  issn      = {2167-8359},
  url       = {http://dx.doi.org/10.7717/peerj.13574},
  doi       = {10.7717/peerj.13574},
  journal   = {PeerJ},
  publisher = {PeerJ},
  author    = {Williams, Sara D. and Klinges, J. Grace and Zinman, Samara and Clark, Abigail S. and Bartels, Erich and Villoch Diaz Maurino, Marina and Muller, Erinn M.},
  year      = {2022},
  month     = jun,
  pages     = {e13574}
}


 @article{Suzuki_2014,
  title     = {Geographical variation of human gut microbial composition},
  volume    = {10},
  issn      = {1744-957X},
  url       = {http://dx.doi.org/10.1098/rsbl.2013.1037},
  doi       = {10.1098/rsbl.2013.1037},
  number    = {2},
  journal   = {Biology Letters},
  publisher = {The Royal Society},
  author    = {Suzuki, Taichi A. and Worobey, Michael},
  year      = {2014},
  month     = feb,
  pages     = {20131037}
}


 @article{Hughes_2020,
  title     = {Genome-wide associations of human gut microbiome variation and implications for causal inference analyses},
  volume    = {5},
  issn      = {2058-5276},
  url       = {http://dx.doi.org/10.1038/s41564-020-0743-8},
  doi       = {10.1038/s41564-020-0743-8},
  number    = {9},
  journal   = {Nature Microbiology},
  publisher = {Springer Science and Business Media LLC},
  author    = {Hughes, David A. and Bacigalupe, Rodrigo and Wang, Jun and Rühlemann, Malte C. and Tito, Raul Y. and Falony, Gwen and Joossens, Marie and Vieira-Silva, Sara and Henckaerts, Liesbet and Rymenans, Leen and Verspecht, Chloë and Ring, Susan and Franke, Andre and Wade, Kaitlin H. and Timpson, Nicholas J. and Raes, Jeroen},
  year      = {2020},
  month     = jun,
  pages     = {1079–1087}
}


 @article{Davenport_2015,
  title     = {Genome-Wide Association Studies of the Human Gut Microbiota},
  volume    = {10},
  issn      = {1932-6203},
  url       = {http://dx.doi.org/10.1371/journal.pone.0140301},
  doi       = {10.1371/journal.pone.0140301},
  number    = {11},
  journal   = {PLOS ONE},
  publisher = {Public Library of Science (PLoS)},
  author    = {Davenport, Emily R. and Cusanovich, Darren A. and Michelini, Katelyn and Barreiro, Luis B. and Ober, Carole and Gilad, Yoav},
  editor    = {White, Bryan A},
  year      = {2015},
  month     = nov,
  pages     = {e0140301}
}


 @article{Deng_2021,
  title     = {Genome wide association study reveals plant loci controlling heritability of the rhizosphere microbiome},
  volume    = {15},
  issn      = {1751-7370},
  url       = {http://dx.doi.org/10.1038/s41396-021-00993-z},
  doi       = {10.1038/s41396-021-00993-z},
  number    = {11},
  journal   = {The ISME Journal},
  publisher = {Oxford University Press (OUP)},
  author    = {Deng, Siwen and Caddell, Daniel F and Xu, Gen and Dahlen, Lindsay and Washington, Lorenzo and Yang, Jinliang and Coleman-Derr, Devin},
  year      = {2021},
  month     = may,
  pages     = {3181–3194}
}


 @article{Bridson_2022,
  title     = {Genetic diversity of honeybee colonies predicts gut bacterial diversity of individual colony members},
  volume    = {24},
  issn      = {1462-2920},
  url       = {http://dx.doi.org/10.1111/1462-2920.16150},
  doi       = {10.1111/1462-2920.16150},
  number    = {12},
  journal   = {Environmental Microbiology},
  publisher = {Wiley},
  author    = {Bridson, Calum and Vellaniparambil, Latha and Antwis, Rachel E. and Müller, Werner and Gilman, R. Tucker and Rowntree, Jennifer K.},
  year      = {2022},
  month     = aug,
  pages     = {5643–5653}
}


 @article{Mao_2020,
  title     = {Genetic and metabolic links between the murine microbiome and memory},
  volume    = {8},
  issn      = {2049-2618},
  url       = {http://dx.doi.org/10.1186/s40168-020-00817-w},
  doi       = {10.1186/s40168-020-00817-w},
  number    = {1},
  journal   = {Microbiome},
  publisher = {Springer Science and Business Media LLC},
  author    = {Mao, Jian-Hua and Kim, Young-Mo and Zhou, Yan-Xia and Hu, Dehong and Zhong, Chenhan and Chang, Hang and Brislawn, Colin J. and Fansler, Sarah and Langley, Sasha and Wang, Yunshan and Peisl, B. Y. Loulou and Celniker, Susan E. and Threadgill, David W. and Wilmes, Paul and Orr, Galya and Metz, Thomas O. and Jansson, Janet K. and Snijders, Antoine M.},
  year      = {2020},
  month     = apr
}


 @article{Org_2015,
  title     = {Genetic and environmental control of host-gut microbiota interactions},
  volume    = {25},
  issn      = {1549-5469},
  url       = {http://dx.doi.org/10.1101/gr.194118.115},
  doi       = {10.1101/gr.194118.115},
  number    = {10},
  journal   = {Genome Research},
  publisher = {Cold Spring Harbor Laboratory},
  author    = {Org, Elin and Parks, Brian W. and Joo, Jong Wha J. and Emert, Benjamin and Schwartzman, William and Kang, Eun Yong and Mehrabian, Margarete and Pan, Calvin and Knight, Rob and Gunsalus, Robert and Drake, Thomas A. and Eskin, Eleazar and Lusis, Aldons J.},
  year      = {2015},
  month     = aug,
  pages     = {1558–1569}
}


 @article{Bonito_2019,
  title     = {Fungal-Bacterial Networks in the Populus Rhizobiome Are Impacted by Soil Properties and Host Genotype},
  volume    = {10},
  issn      = {1664-302X},
  url       = {http://dx.doi.org/10.3389/fmicb.2019.00481},
  doi       = {10.3389/fmicb.2019.00481},
  journal   = {Frontiers in Microbiology},
  publisher = {Frontiers Media SA},
  author    = {Bonito, Gregory and Benucci, Gian Maria Niccolò and Hameed, Khalid and Weighill, Deborah and Jones, Piet and Chen, Ko-Hsuan and Jacobson, Daniel and Schadt, Christopher and Vilgalys, Rytas},
  year      = {2019},
  month     = mar
}


 @article{Whitaker_2020,
  title     = {Foliar fungal endophyte community structure is independent of phylogenetic relatedness in an Asteraceae common garden},
  volume    = {10},
  issn      = {2045-7758},
  url       = {http://dx.doi.org/10.1002/ece3.6983},
  doi       = {10.1002/ece3.6983},
  number    = {24},
  journal   = {Ecology and Evolution},
  publisher = {Wiley},
  author    = {Whitaker, Briana K. and Christian, Natalie and Chai, Qing and Clay, Keith},
  year      = {2020},
  month     = nov,
  pages     = {13895–13912}
}


 @article{Uren_Webster_2020,
  title     = {Environmental plasticity and colonisation history in the Atlantic salmon microbiome: A translocation experiment},
  volume    = {29},
  issn      = {1365-294X},
  url       = {http://dx.doi.org/10.1111/mec.15369},
  doi       = {10.1111/mec.15369},
  number    = {5},
  journal   = {Molecular Ecology},
  publisher = {Wiley},
  author    = {Uren Webster, Tamsyn M. and Rodriguez‐Barreto, Deiene and Castaldo, Giovanni and Gough, Peter and Consuegra, Sofia and Garcia de Leaniz, Carlos},
  year      = {2020},
  month     = feb,
  pages     = {886–898}
}


 @article{Fieschi_M_ric_2023,
  title     = {Encouraging news for in situ conservation: Translocation of salamander larvae has limited impacts on their skin microbiota},
  volume    = {32},
  issn      = {1365-294X},
  url       = {http://dx.doi.org/10.1111/mec.16914},
  doi       = {10.1111/mec.16914},
  number    = {12},
  journal   = {Molecular Ecology},
  publisher = {Wiley},
  author    = {Fieschi‐Méric, Léa and van Leeuwen, Pauline and Denoël, Mathieu and Lesbarrères, David},
  year      = {2023},
  month     = mar,
  pages     = {3276–3289}
}


 @article{Kirschman_2020,
  title     = {Early Life Disruption of the Microbiota Affects Organ Development and Cytokine Gene Expression in Threespine Stickleback},
  volume    = {63},
  issn      = {1557-7023},
  url       = {http://dx.doi.org/10.1093/icb/icaa136},
  doi       = {10.1093/icb/icaa136},
  number    = {1},
  journal   = {Integrative And Comparative Biology},
  publisher = {Oxford University Press (OUP)},
  author    = {Kirschman, Lucas J and Khadjinova, Anastasia and Ireland, Kelly and Milligan-Myhre, Kathryn C},
  year      = {2020},
  month     = sep,
  pages     = {250–262}
}


 @article{Parker_2020,
  title     = {Don’t stand so close to me: Microbiota‐facilitated enemy release dynamics in introduced Onthophagus taurus dung beetles},
  volume    = {10},
  issn      = {2045-7758},
  url       = {http://dx.doi.org/10.1002/ece3.6836},
  doi       = {10.1002/ece3.6836},
  number    = {24},
  journal   = {Ecology and Evolution},
  publisher = {Wiley},
  author    = {Parker, Erik S. and Moczek, Armin P.},
  year      = {2020},
  month     = nov,
  pages     = {13640–13648}
}


 @article{Peiffer_2013,
  title     = {Diversity and heritability of the maize rhizosphere microbiome under field conditions},
  volume    = {110},
  issn      = {1091-6490},
  url       = {http://dx.doi.org/10.1073/pnas.1302837110},
  doi       = {10.1073/pnas.1302837110},
  number    = {16},
  journal   = {Proceedings of the National Academy of Sciences},
  publisher = {Proceedings of the National Academy of Sciences},
  author    = {Peiffer, Jason A. and Spor, Aymé and Koren, Omry and Jin, Zhao and Tringe, Susannah Green and Dangl, Jeffery L. and Buckler, Edward S. and Ley, Ruth E.},
  year      = {2013},
  month     = apr,
  pages     = {6548–6553}
}


 @article{Bendov__2022,
  title     = {Divergent gut microbiota in two closely related house mouse subspecies under common garden conditions},
  volume    = {98},
  issn      = {1574-6941},
  url       = {http://dx.doi.org/10.1093/femsec/fiac078},
  doi       = {10.1093/femsec/fiac078},
  number    = {8},
  journal   = {FEMS Microbiology Ecology},
  publisher = {Oxford University Press (OUP)},
  author    = {Bendová, Barbora and Mikula, Ondřej and Vošlajerová Bímová, Barbora and Čížková, Dagmar and Daniszová, Kristina and Ďureje, Ľudovít and Hiadlovská, Zuzana and Macholán, Miloš and Martin, Jean-Francois and Piálek, Jaroslav and Schmiedová, Lucie and Kreisinger, Jakub},
  year      = {2022},
  month     = jun
}


 @article{Sullam_2015,
  title     = {Divergence across diet, time and populations rules out parallel evolution in the gut microbiomes of Trinidadian guppies},
  volume    = {9},
  issn      = {1751-7370},
  url       = {http://dx.doi.org/10.1038/ismej.2014.231},
  doi       = {10.1038/ismej.2014.231},
  number    = {7},
  journal   = {The ISME Journal},
  publisher = {Oxford University Press (OUP)},
  author    = {Sullam, Karen E and Rubin, Benjamin E R and Dalton, Christopher M and Kilham, Susan S and Flecker, Alexander S and Russell, Jacob A},
  year      = {2015},
  month     = jan,
  pages     = {1508–1522}
}


 @article{Glasl_2019,
  title     = {Disentangling the effect of host-genotype and environment on the microbiome of the coral Acropora tenuis},
  volume    = {7},
  issn      = {2167-8359},
  url       = {http://dx.doi.org/10.7717/peerj.6377},
  doi       = {10.7717/peerj.6377},
  journal   = {PeerJ},
  publisher = {PeerJ},
  author    = {Glasl, Bettina and Smith, Caitlin E. and Bourne, David G. and Webster, Nicole S.},
  year      = {2019},
  month     = feb,
  pages     = {e6377}
}


 @article{Smith_2015,
  title     = {Dietary input of microbes and host genetic variation shape among-population differences in stickleback gut microbiota},
  volume    = {9},
  issn      = {1751-7370},
  url       = {http://dx.doi.org/10.1038/ismej.2015.64},
  doi       = {10.1038/ismej.2015.64},
  number    = {11},
  journal   = {The ISME Journal},
  publisher = {Oxford University Press (OUP)},
  author    = {Smith, Chris C R and Snowberg, Lisa K and Gregory Caporaso, J and Knight, Rob and Bolnick, Daniel I},
  year      = {2015},
  month     = apr,
  pages     = {2515–2526}
}


 @article{Carmody_2015,
  title     = {Diet Dominates Host Genotype in Shaping the Murine Gut Microbiota},
  volume    = {17},
  issn      = {1931-3128},
  url       = {http://dx.doi.org/10.1016/j.chom.2014.11.010},
  doi       = {10.1016/j.chom.2014.11.010},
  number    = {1},
  journal   = {Cell Host \& Microbe},
  publisher = {Elsevier BV},
  author    = {Carmody, Rachel N. and Gerber, Georg K. and Luevano, Jesus M. and Gatti, Daniel M. and Somes, Lisa and Svenson, Karen L. and Turnbaugh, Peter J.},
  year      = {2015},
  month     = jan,
  pages     = {72–84}
}


 @article{Unzueta_Mart_nez_2022,
  title     = {Determining the Composition of Resident and Transient Members of the Oyster Microbiome},
  volume    = {12},
  issn      = {1664-302X},
  url       = {http://dx.doi.org/10.3389/fmicb.2021.828692},
  doi       = {10.3389/fmicb.2021.828692},
  journal   = {Frontiers in Microbiology},
  publisher = {Frontiers Media SA},
  author    = {Unzueta-Martínez, Andrea and Welch, Heather and Bowen, Jennifer L.},
  year      = {2022},
  month     = feb
}


 @article{Lundberg_2012,
  title     = {Defining the core Arabidopsis thaliana root microbiome},
  volume    = {488},
  issn      = {1476-4687},
  url       = {http://dx.doi.org/10.1038/nature11237},
  doi       = {10.1038/nature11237},
  number    = {7409},
  journal   = {Nature},
  publisher = {Springer Science and Business Media LLC},
  author    = {Lundberg, Derek S. and Lebeis, Sarah L. and Paredes, Sur Herrera and Yourstone, Scott and Gehring, Jase and Malfatti, Stephanie and Tremblay, Julien and Engelbrektson, Anna and Kunin, Victor and Rio, Tijana Glavina del and Edgar, Robert C. and Eickhorst, Thilo and Ley, Ruth E. and Hugenholtz, Philip and Tringe, Susannah Green and Dangl, Jeffery L.},
  year      = {2012},
  month     = aug,
  pages     = {86–90}
}


 @article{Goodrich_2016,
  title     = {Cross-species comparisons of host genetic associations with the microbiome},
  volume    = {352},
  issn      = {1095-9203},
  url       = {http://dx.doi.org/10.1126/science.aad9379},
  doi       = {10.1126/science.aad9379},
  number    = {6285},
  journal   = {Science},
  publisher = {American Association for the Advancement of Science (AAAS)},
  author    = {Goodrich, Julia K. and Davenport, Emily R. and Waters, Jillian L. and Clark, Andrew G. and Ley, Ruth E.},
  year      = {2016},
  month     = apr,
  pages     = {532–535}
}


 @article{Forberg_2016,
  title     = {Correlation between microbiota and growth in Mangrove Killifish (Kryptolebias marmoratus) and Atlantic cod (Gadus morhua)},
  volume    = {6},
  issn      = {2045-2322},
  url       = {http://dx.doi.org/10.1038/srep21192},
  doi       = {10.1038/srep21192},
  number    = {1},
  journal   = {Scientific Reports},
  publisher = {Springer Science and Business Media LLC},
  author    = {Forberg, Torunn and Sjulstad, Eli Bjørnø and Bakke, Ingrid and Olsen, Yngvar and Hagiwara, Atsushi and Sakakura, Yoshitaka and Vadstein, Olav},
  year      = {2016},
  month     = feb
}


 @article{Baldo_2017,
  title     = {Convergence of gut microbiotas in the adaptive radiations of African cichlid fishes},
  volume    = {11},
  issn      = {1751-7370},
  url       = {http://dx.doi.org/10.1038/ismej.2017.62},
  doi       = {10.1038/ismej.2017.62},
  number    = {9},
  journal   = {The ISME Journal},
  publisher = {Oxford University Press (OUP)},
  author    = {Baldo, Laura and Pretus, Joan Lluís and Riera, Joan Lluís and Musilova, Zuzana and Bitja Nyom, Arnold Roger and Salzburger, Walter},
  year      = {2017},
  month     = may,
  pages     = {1975–1987}
}


 @article{Knights_2014,
  title     = {Complex host genetics influence the microbiome in inflammatory bowel disease},
  volume    = {6},
  issn      = {1756-994X},
  url       = {http://dx.doi.org/10.1186/s13073-014-0107-1},
  doi       = {10.1186/s13073-014-0107-1},
  number    = {12},
  journal   = {Genome Medicine},
  publisher = {Springer Science and Business Media LLC},
  author    = {Knights, Dan and Silverberg, Mark S and Weersma, Rinse K and Gevers, Dirk and Dijkstra, Gerard and Huang, Hailiang and Tyler, Andrea D and van Sommeren, Suzanne and Imhann, Floris and Stempak, Joanne M and Huang, Hu and Vangay, Pajau and Al-Ghalith, Gabriel A and Russell, Caitlin and Sauk, Jenny and Knight, Jo and Daly, Mark J and Huttenhower, Curtis and Xavier, Ramnik J},
  year      = {2014},
  month     = dec
}


 @article{Bledsoe_2018,
  title     = {Comparison of Channel Catfish and Blue Catfish Gut Microbiota Assemblages Shows Minimal Effects of Host Genetics on Microbial Structure and Inferred Function},
  volume    = {9},
  issn      = {1664-302X},
  url       = {http://dx.doi.org/10.3389/fmicb.2018.01073},
  doi       = {10.3389/fmicb.2018.01073},
  journal   = {Frontiers in Microbiology},
  publisher = {Frontiers Media SA},
  author    = {Bledsoe, Jacob W. and Waldbieser, Geoffrey C. and Swanson, Kelly S. and Peterson, Brian C. and Small, Brian C.},
  year      = {2018},
  month     = may
}


 @article{Patterson_2018,
  title     = {Common garden experiments disentangle plant genetic and environmental contributions to ectomycorrhizal fungal community structure},
  volume    = {221},
  issn      = {1469-8137},
  url       = {http://dx.doi.org/10.1111/nph.15352},
  doi       = {10.1111/nph.15352},
  number    = {1},
  journal   = {New Phytologist},
  publisher = {Wiley},
  author    = {Patterson, Adair and Flores‐Rentería, Lluvia and Whipple, Amy and Whitham, Thomas and Gehring, Catherine},
  year      = {2018},
  month     = jul,
  pages     = {493–502}
}


 @article{Singh_2021,
  title     = {Cage and maternal effects on the bacterial communities of the murine gut},
  volume    = {11},
  issn      = {2045-2322},
  url       = {http://dx.doi.org/10.1038/s41598-021-89185-5},
  doi       = {10.1038/s41598-021-89185-5},
  number    = {1},
  journal   = {Scientific Reports},
  publisher = {Springer Science and Business Media LLC},
  author    = {Singh, Gurdeep and Brass, Andrew and Cruickshank, Sheena M. and Knight, Christopher G.},
  year      = {2021},
  month     = may
}


 @article{Quigley_2018,
  title     = {A common garden experiment with Porphyra umbilicalis (Rhodophyta) evaluates methods to study spatial differences in the macroalgal microbiome},
  volume    = {54},
  issn      = {1529-8817},
  url       = {http://dx.doi.org/10.1111/jpy.12763},
  doi       = {10.1111/jpy.12763},
  number    = {5},
  journal   = {Journal of Phycology},
  publisher = {Wiley},
  author    = {Quigley, Charlotte T. C. and Morrison, Hilary G. and Mendonça, Inara R. and Brawley, Susan H.},
  editor    = {Vis, M.},
  year      = {2018},
  month     = aug,
  pages     = {653–664}
}


 @article{Barton_2017,
  title     = {The infinitesimal model: Definition, derivation, and implications},
  volume    = {118},
  issn      = {0040-5809},
  url       = {http://dx.doi.org/10.1016/j.tpb.2017.06.001},
  doi       = {10.1016/j.tpb.2017.06.001},
  journal   = {Theoretical Population Biology},
  publisher = {Elsevier BV},
  author    = {Barton, N.H. and Etheridge, A.M. and Véber, A.},
  year      = {2017},
  month     = dec,
  pages     = {50–73}
}


 @article{Bruijning_2021,
  title     = {Natural selection for imprecise vertical transmission in host–microbiota systems},
  volume    = {6},
  issn      = {2397-334X},
  url       = {http://dx.doi.org/10.1038/s41559-021-01593-y},
  doi       = {10.1038/s41559-021-01593-y},
  number    = {1},
  journal   = {Nature Ecology \& Evolution},
  publisher = {Springer Science and Business Media LLC},
  author    = {Bruijning, Marjolein and Henry, Lucas P. and Forsberg, Simon K. G. and Metcalf, C. Jessica E. and Ayroles, Julien F.},
  year      = {2021},
  month     = dec,
  pages     = {77–87}
}


 @article{Roughgarden_2023,
  title     = {Holobiont Evolution: Population Theory for the Hologenome},
  volume    = {201},
  issn      = {1537-5323},
  url       = {http://dx.doi.org/10.1086/723782},
  doi       = {10.1086/723782},
  number    = {6},
  journal   = {The American Naturalist},
  publisher = {University of Chicago Press},
  author    = {Roughgarden, Joan},
  year      = {2023},
  month     = jun,
  pages     = {763–778}
}


 @article{Russell_2019,
  title     = {Transmission mode is associated with environment type and taxa across bacteria-eukaryote symbioses: a systematic review and meta-analysis},
  volume    = {366},
  issn      = {1574-6968},
  url       = {http://dx.doi.org/10.1093/femsle/fnz013},
  doi       = {10.1093/femsle/fnz013},
  number    = {3},
  journal   = {FEMS Microbiology Letters},
  publisher = {Oxford University Press (OUP)},
  author    = {Russell, Shelbi L},
  year      = {2019},
  month     = jan
}

@book{lynch1998genetics,
  title     = {Genetics and analysis of quantitative traits},
  author    = {Lynch, Michael and Walsh, Bruce},
  volume    = {1},
  year      = {1998},
  publisher = {Sinauer Sunderland, MA}
}

@book{walsh2018evolution,
  title     = {Evolution and selection of quantitative traits},
  author    = {Walsh, Bruce and Lynch, Michael},
  year      = {2018},
  publisher = {Oxford University Press}
}

@book{burger2000mathematical,
  title     = {The mathematical theory of selection, recombination, and mutation},
  author    = {B{\"u}rger, Reinhard},
  year      = {2000},
  publisher = {John Wiley \& Sons}
}


 @article{FISHER_1941,
  title     = {AVERAGE EXCESS AND AVERAGE EFFECT OF A GENE SUBSTITUTION},
  volume    = {11},
  issn      = {2050-1439},
  url       = {http://dx.doi.org/10.1111/j.1469-1809.1941.tb02272.x},
  doi       = {10.1111/j.1469-1809.1941.tb02272.x},
  number    = {1},
  journal   = {Annals of Eugenics},
  publisher = {Wiley},
  author    = {Fisher, R. A.},
  year      = {1941},
  month     = jan,
  pages     = {53–63}
}


 @article{Fisher_1919,
  title     = {XV.—The Correlation between Relatives on the Supposition of Mendelian Inheritance.},
  volume    = {52},
  issn      = {2053-5945},
  url       = {http://dx.doi.org/10.1017/S0080456800012163},
  doi       = {10.1017/s0080456800012163},
  number    = {2},
  journal   = {Transactions of the Royal Society of Edinburgh},
  publisher = {Cambridge University Press (CUP)},
  author    = {Fisher, R. A.},
  year      = {1918},
  pages     = {399–433}
}

@book{lush1937animal,
  title     = {Animal Breeding Plans},
  author    = {Lush, J.L.},
  lccn      = {37001971},
  year      = {1937},
  publisher = {Collegiate Press, Incorporated}
}

@article{lande1976natural,
  title     = {Natural selection and random genetic drift in phenotypic evolution},
  author    = {Lande, Russell},
  journal   = {Evolution},
  pages     = {314--334},
  year      = {1976},
  publisher = {JSTOR}
}


 @article{de_los_Campos_2015,
  title     = {Genomic Heritability: What Is It?},
  volume    = {11},
  issn      = {1553-7404},
  url       = {http://dx.doi.org/10.1371/journal.pgen.1005048},
  doi       = {10.1371/journal.pgen.1005048},
  number    = {5},
  journal   = {PLOS Genetics},
  publisher = {Public Library of Science (PLoS)},
  author    = {de los Campos, Gustavo and Sorensen, Daniel and Gianola, Daniel},
  editor    = {Barsh, Gregory S.},
  year      = {2015},
  month     = may,
  pages     = {e1005048}
}

 @article{Wilson_2009,
  title     = {An ecologist’s guide to the animal model},
  volume    = {79},
  issn      = {1365-2656},
  url       = {http://dx.doi.org/10.1111/j.1365-2656.2009.01639.x},
  doi       = {10.1111/j.1365-2656.2009.01639.x},
  number    = {1},
  journal   = {Journal of Animal Ecology},
  publisher = {Wiley},
  author    = {Wilson, Alastair J. and Réale, Denis and Clements, Michelle N. and Morrissey, Michael M. and Postma, Erik and Walling, Craig A. and Kruuk, Loeske E. B. and Nussey, Daniel H.},
  year      = {2009},
  month     = dec,
  pages     = {13–26}
}

 @article{Cryan_2012,
  title     = {Mind-altering microorganisms: the impact of the gut microbiota on brain and behaviour},
  volume    = {13},
  issn      = {1471-0048},
  url       = {http://dx.doi.org/10.1038/nrn3346},
  doi       = {10.1038/nrn3346},
  number    = {10},
  journal   = {Nature Reviews Neuroscience},
  publisher = {Springer Science and Business Media LLC},
  author    = {Cryan, John F. and Dinan, Timothy G.},
  year      = {2012},
  month     = sep,
  pages     = {701–712}
}

 @article{Koch_2011,
  title     = {Socially transmitted gut microbiota protect bumble bees against an intestinal parasite},
  volume    = {108},
  issn      = {1091-6490},
  url       = {http://dx.doi.org/10.1073/pnas.1110474108},
  doi       = {10.1073/pnas.1110474108},
  number    = {48},
  journal   = {Proceedings of the National Academy of Sciences},
  publisher = {Proceedings of the National Academy of Sciences},
  author    = {Koch, Hauke and Schmid-Hempel, Paul},
  year      = {2011},
  month     = nov,
  pages     = {19288–19292}
}


 @article{David_2013,
  title     = {Diet rapidly and reproducibly alters the human gut microbiome},
  volume    = {505},
  issn      = {1476-4687},
  url       = {http://dx.doi.org/10.1038/nature12820},
  doi       = {10.1038/nature12820},
  number    = {7484},
  journal   = {Nature},
  publisher = {Springer Science and Business Media LLC},
  author    = {David, Lawrence A. and Maurice, Corinne F. and Carmody, Rachel N. and Gootenberg, David B. and Button, Julie E. and Wolfe, Benjamin E. and Ling, Alisha V. and Devlin, A. Sloan and Varma, Yug and Fischbach, Michael A. and Biddinger, Sudha B. and Dutton, Rachel J. and Turnbaugh, Peter J.},
  year      = {2013},
  month     = dec,
  pages     = {559–563}
}


 @article{McFall_Ngai_2013,
  title     = {Animals in a bacterial world, a new imperative for the life sciences},
  volume    = {110},
  issn      = {1091-6490},
  url       = {http://dx.doi.org/10.1073/pnas.1218525110},
  doi       = {10.1073/pnas.1218525110},
  number    = {9},
  journal   = {Proceedings of the National Academy of Sciences},
  publisher = {Proceedings of the National Academy of Sciences},
  author    = {McFall-Ngai, Margaret and Hadfield, Michael G. and Bosch, Thomas C. G. and Carey, Hannah V. and Domazet-Lošo, Tomislav and Douglas, Angela E. and Dubilier, Nicole and Eberl, Gerard and Fukami, Tadashi and Gilbert, Scott F. and Hentschel, Ute and King, Nicole and Kjelleberg, Staffan and Knoll, Andrew H. and Kremer, Natacha and Mazmanian, Sarkis K. and Metcalf, Jessica L. and Nealson, Kenneth and Pierce, Naomi E. and Rawls, John F. and Reid, Ann and Ruby, Edward G. and Rumpho, Mary and Sanders, Jon G. and Tautz, Diethard and Wernegreen, Jennifer J.},
  year      = {2013},
  month     = feb,
  pages     = {3229–3236}
}


 @article{Bisschop_2022,
  title     = {Microbiome Heritability and Its Role in Adaptation of Hosts to Novel Resources},
  volume    = {13},
  issn      = {1664-302X},
  url       = {http://dx.doi.org/10.3389/fmicb.2022.703183},
  doi       = {10.3389/fmicb.2022.703183},
  journal   = {Frontiers in Microbiology},
  publisher = {Frontiers Media SA},
  author    = {Bisschop, Karen and Kortenbosch, Hylke H. and van Eldijk, Timo J. B. and Mallon, Cyrus A. and Salles, Joana F. and Bonte, Dries and Etienne, Rampal S.},
  year      = {2022},
  month     = jul
}

 @article{Bordenstein_2015,
  title     = {Host Biology in Light of the Microbiome: Ten Principles of Holobionts and Hologenomes},
  volume    = {13},
  issn      = {1545-7885},
  url       = {http://dx.doi.org/10.1371/journal.pbio.1002226},
  doi       = {10.1371/journal.pbio.1002226},
  number    = {8},
  journal   = {PLOS Biology},
  publisher = {Public Library of Science (PLoS)},
  author    = {Bordenstein, Seth R. and Theis, Kevin R.},
  editor    = {Waldor, Matthew K.},
  year      = {2015},
  month     = aug,
  pages     = {e1002226}
}

 @article{Lennon_2019,
  title     = {Microbial rescue effects: how microbiomes can save hosts from extinction},
  url       = {http://dx.doi.org/10.31219/osf.io/snr49},
  doi       = {10.31219/osf.io/snr49},
  publisher = {Center for Open Science},
  author    = {Lennon, Jay T. and Mueller, Emmi A. and Wisnoski, Nathan I. and Peralta, Ariane L.},
  year      = {2019},
  month     = apr
}

 @article{Pillai_2016,
  title     = {Ecological rescue of host-microbial systems under environmental change},
  volume    = {10},
  issn      = {1874-1746},
  url       = {http://dx.doi.org/10.1007/s12080-016-0310-3},
  doi       = {10.1007/s12080-016-0310-3},
  number    = {1},
  journal   = {Theoretical Ecology},
  publisher = {Springer Science and Business Media LLC},
  author    = {Pillai, Pradeep and Gouhier, Tarik C. and Vollmer, Steven V.},
  year      = {2016},
  month     = aug,
  pages     = {51–63}
}


 @article{Yang_2011,
  title     = {GCTA: A Tool for Genome-wide Complex Trait Analysis},
  volume    = {88},
  issn      = {0002-9297},
  url       = {http://dx.doi.org/10.1016/j.ajhg.2010.11.011},
  doi       = {10.1016/j.ajhg.2010.11.011},
  number    = {1},
  journal   = {The American Journal of Human Genetics},
  publisher = {Elsevier BV},
  author    = {Yang, Jian and Lee, S. Hong and Goddard, Michael E. and Visscher, Peter M.},
  year      = {2011},
  month     = jan,
  pages     = {76–82}
}


 @article{Young_2018,
  title     = {Relatedness disequilibrium regression estimates heritability without environmental bias},
  volume    = {50},
  issn      = {1546-1718},
  url       = {http://dx.doi.org/10.1038/s41588-018-0178-9},
  doi       = {10.1038/s41588-018-0178-9},
  number    = {9},
  journal   = {Nature Genetics},
  publisher = {Springer Science and Business Media LLC},
  author    = {Young, Alexander I. and Frigge, Michael L. and Gudbjartsson, Daniel F. and Thorleifsson, Gudmar and Bjornsdottir, Gyda and Sulem, Patrick and Masson, Gisli and Thorsteinsdottir, Unnur and Stefansson, Kari and Kong, Augustine},
  year      = {2018},
  month     = aug,
  pages     = {1304–1310}
}


 @article{Ramstetter_2017,
  title     = {Benchmarking Relatedness Inference Methods with Genome-Wide Data from Thousands of Relatives},
  volume    = {207},
  issn      = {1943-2631},
  url       = {http://dx.doi.org/10.1534/genetics.117.1122},
  doi       = {10.1534/genetics.117.1122},
  number    = {1},
  journal   = {Genetics},
  publisher = {Oxford University Press (OUP)},
  author    = {Ramstetter, Monica D and Dyer, Thomas D and Lehman, Donna M and Curran, Joanne E and Duggirala, Ravindranath and Blangero, John and Mezey, Jason G and Williams, Amy L},
  year      = {2017},
  month     = jul,
  pages     = {75–82}
}


 @article{Visscher_2008,
  title     = {Heritability in the genomics era — concepts and misconceptions},
  volume    = {9},
  issn      = {1471-0064},
  url       = {http://dx.doi.org/10.1038/nrg2322},
  doi       = {10.1038/nrg2322},
  number    = {4},
  journal   = {Nature Reviews Genetics},
  publisher = {Springer Science and Business Media LLC},
  author    = {Visscher, Peter M. and Hill, William G. and Wray, Naomi R.},
  year      = {2008},
  month     = mar,
  pages     = {255–266}
}


 @inbook{Maurice_2018,
  title     = {Termite Gut Microbiome},
  isbn      = {9783319721101},
  url       = {http://dx.doi.org/10.1007/978-3-319-72110-1_4},
  doi       = {10.1007/978-3-319-72110-1_4},
  booktitle = {Termites and Sustainable Management},
  publisher = {Springer International Publishing},
  author    = {Maurice, Navodita and Erdei, László},
  year      = {2018},
  pages     = {69–99}
}


 @article{Ali_2019,
  title     = {Symbiotic cellulolytic bacteria from the gut of the subterranean termite Psammotermes hypostoma Desneux and their role in cellulose digestion},
  volume    = {9},
  issn      = {2191-0855},
  url       = {http://dx.doi.org/10.1186/s13568-019-0830-5},
  doi       = {10.1186/s13568-019-0830-5},
  number    = {1},
  journal   = {AMB Express},
  publisher = {Springer Science and Business Media LLC},
  author    = {Ali, Huda R. K. and Hemeda, Nada F. and Abdelaliem, Yasser F.},
  year      = {2019},
  month     = jul
}


 @article{Arora_2022,
  title     = {The functional evolution of termite gut microbiota},
  volume    = {10},
  issn      = {2049-2618},
  url       = {http://dx.doi.org/10.1186/s40168-022-01258-3},
  doi       = {10.1186/s40168-022-01258-3},
  number    = {1},
  journal   = {Microbiome},
  publisher = {Springer Science and Business Media LLC},
  author    = {Arora, Jigyasa and Kinjo, Yukihiro and Šobotník, Jan and Buček, Aleš and Clitheroe, Crystal and Stiblik, Petr and Roisin, Yves and Žifčáková, Lucia and Park, Yung Chul and Kim, Ki Yoon and Sillam-Dussès, David and Hervé, Vincent and Lo, Nathan and Tokuda, Gaku and Brune, Andreas and Bourguignon, Thomas},
  year      = {2022},
  month     = may
}

@book{provine2001origins,
  title     = {The origins of theoretical population genetics: with a new afterword},
  author    = {Provine, William B},
  year      = {2001},
  publisher = {University of Chicago Press}
}


 @article{Bulmer_1971,
  title     = {The Effect of Selection on Genetic Variability},
  volume    = {105},
  issn      = {1537-5323},
  url       = {http://dx.doi.org/10.1086/282718},
  doi       = {10.1086/282718},
  number    = {943},
  journal   = {The American Naturalist},
  publisher = {University of Chicago Press},
  author    = {Bulmer, M. G.},
  year      = {1971},
  month     = may,
  pages     = {201–211}
}


 @article{Xavier_2019,
  title     = {bWGR: Bayesian whole-genome regression},
  volume    = {36},
  issn      = {1367-4811},
  url       = {http://dx.doi.org/10.1093/bioinformatics/btz794},
  doi       = {10.1093/bioinformatics/btz794},
  number    = {6},
  journal   = {Bioinformatics},
  publisher = {Oxford University Press (OUP)},
  author    = {Xavier, Alencar and Muir, William M and Rainey, Katy M},
  editor    = {Schwartz, Russell},
  year      = {2019},
  month     = oct,
  pages     = {1957–1959}
}


 @article{Henry_2021,
  title     = {The microbiome extends host evolutionary potential},
  volume    = {12},
  issn      = {2041-1723},
  url       = {http://dx.doi.org/10.1038/s41467-021-25315-x},
  doi       = {10.1038/s41467-021-25315-x},
  number    = {1},
  journal   = {Nature Communications},
  publisher = {Springer Science and Business Media LLC},
  author    = {Henry, Lucas P. and Bruijning, Marjolein and Forsberg, Simon K. G. and Ayroles, Julien F.},
  year      = {2021},
  month     = aug
}


@book{rice2004evolutionary,
  title     = {Evolutionary Theory: Mathematical and Conceptual Foundations},
  author    = {Rice, S.H.},
  isbn      = {9780878937028},
  lccn      = {2004008054},
  url       = {https://books.google.com/books?id=nGpoQgAACAAJ},
  year      = {2004},
  publisher = {Sinauer}
}

@book{thompson1975human,
  title     = {Human evolutionary trees},
  author    = {Thompson, Elizabeth Alison},
  year      = {1975},
  publisher = {CUP Archive}
}

@article{malecot1948mathematics,
  title  = {The mathematics of heredity.},
  author = {Mal{\'e}cot, Gustave},
  year   = {1948}
}


 @article{Browning_2008,
  title     = {Estimation of Pairwise Identity by Descent From Dense Genetic Marker Data in a Population Sample of Haplotypes},
  volume    = {178},
  issn      = {1943-2631},
  url       = {http://dx.doi.org/10.1534/genetics.107.084624},
  doi       = {10.1534/genetics.107.084624},
  number    = {4},
  journal   = {Genetics},
  publisher = {Oxford University Press (OUP)},
  author    = {Browning, Sharon R},
  year      = {2008},
  month     = apr,
  pages     = {2123–2132}
}


 @article{THOMPSON_1975,
  title     = {The estimation of pairwise relationships},
  volume    = {39},
  issn      = {1469-1809},
  url       = {http://dx.doi.org/10.1111/j.1469-1809.1975.tb00120.x},
  doi       = {10.1111/j.1469-1809.1975.tb00120.x},
  number    = {2},
  journal   = {Annals of Human Genetics},
  publisher = {Wiley},
  author    = {Thompson, Elizabeth Alison},
  year      = {1975},
  month     = oct,
  pages     = {173–188}
}

 @article{Sticca_2021,
  title     = {Current Developments in Detection of Identity-by-Descent Methods and Applications},
  volume    = {12},
  issn      = {1664-8021},
  url       = {http://dx.doi.org/10.3389/fgene.2021.722602},
  doi       = {10.3389/fgene.2021.722602},
  journal   = {Frontiers in Genetics},
  publisher = {Frontiers Media SA},
  author    = {Sticca, Evan L. and Belbin, Gillian M. and Gignoux, Christopher R.},
  year      = {2021},
  month     = sep
}


 @article{Costello_2012,
  title     = {The Application of Ecological Theory Toward an Understanding of the Human Microbiome},
  volume    = {336},
  issn      = {1095-9203},
  url       = {http://dx.doi.org/10.1126/science.1224203},
  doi       = {10.1126/science.1224203},
  number    = {6086},
  journal   = {Science},
  publisher = {American Association for the Advancement of Science (AAAS)},
  author    = {Costello, Elizabeth K. and Stagaman, Keaton and Dethlefsen, Les and Bohannan, Brendan J. M. and Relman, David A.},
  year      = {2012},
  month     = jun,
  pages     = {1255–1262}
}


 @article{Gerber_2014,
  title     = {The dynamic microbiome},
  volume    = {588},
  issn      = {1873-3468},
  url       = {http://dx.doi.org/10.1016/j.febslet.2014.02.037},
  doi       = {10.1016/j.febslet.2014.02.037},
  number    = {22},
  journal   = {FEBS Letters},
  publisher = {Wiley},
  author    = {Gerber, Georg K.},
  year      = {2014},
  month     = feb,
  pages     = {4131–4139}
}


 @article{Sarkar_2024,
  title     = {Microbial transmission in the social microbiome and host health and disease},
  volume    = {187},
  issn      = {0092-8674},
  url       = {http://dx.doi.org/10.1016/j.cell.2023.12.014},
  doi       = {10.1016/j.cell.2023.12.014},
  number    = {1},
  journal   = {Cell},
  publisher = {Elsevier BV},
  author    = {Sarkar, Amar and McInroy, Cameron J.A. and Harty, Siobhán and Raulo, Aura and Ibata, Neil G.O. and Valles-Colomer, Mireia and Johnson, Katerina V.-A. and Brito, Ilana L. and Henrich, Joseph and Archie, Elizabeth A. and Barreiro, Luis B. and Gazzaniga, Francesca S. and Finlay, B. Brett and Koonin, Eugene V. and Carmody, Rachel N. and Moeller, Andrew H.},
  year      = {2024},
  month     = jan,
  pages     = {17–43}
}


 @article{Tavalire_2021,
  title     = {Shared Environment and Genetics Shape the Gut Microbiome after Infant Adoption},
  volume    = {12},
  issn      = {2150-7511},
  url       = {http://dx.doi.org/10.1128/mBio.00548-21},
  doi       = {10.1128/mbio.00548-21},
  number    = {2},
  journal   = {mBio},
  publisher = {American Society for Microbiology},
  author    = {Tavalire, Hannah F. and Christie, Diana M. and Leve, Leslie D. and Ting, Nelson and Cresko, William A. and Bohannan, Brendan J. M.},
  editor    = {Fraser, Claire M.},
  year      = {2021},
  month     = apr
}

@book{zimmer2019she,
  title     = {She has her mother's laugh: The powers, perversions, and potential of heredity},
  author    = {Zimmer, Carl},
  year      = {2019},
  publisher = {Penguin}
}


 @article{Tierney_2019,
  title     = {The Landscape of Genetic Content in the Gut and Oral Human Microbiome},
  volume    = {26},
  issn      = {1931-3128},
  url       = {http://dx.doi.org/10.1016/j.chom.2019.07.008},
  doi       = {10.1016/j.chom.2019.07.008},
  number    = {2},
  journal   = {Cell Host \& Microbe},
  publisher = {Elsevier BV},
  author    = {Tierney, Braden T. and Yang, Zhen and Luber, Jacob M. and Beaudin, Marc and Wibowo, Marsha C. and Baek, Christina and Mehlenbacher, Eleanor and Patel, Chirag J. and Kostic, Aleksandar D.},
  year      = {2019},
  month     = aug,
  pages     = {283-295.e8}
}
